# Supplementary material for: Proteomic Identification of Small Extracellular Vesicle Proteins LAMB1 and Histone H4 for Prostate Cancer Diagnosis and Risk Stratification
Source: Adv Sci (Weinh). 2024 Apr 8;11(23):2402509. doi: 10.1002/advs.202402509 (PMC11187897; doi:10.1002/advs.202402509)
Supplement: Supplementary file 2 — Supporting Information [file ADVS-11-2402509-s002.xlsx]

## Sheet: proteinGroups
Protein	Protein names	Gene names	Function	ProteinGroup	FastaHeaders	Proteins	Peptides	RazorUniquePeptides	UniquePeptides	Coverage	MolWeight	LFQ intensity 22RV1-P-1	LFQ intensity 22RV1-P-2	LFQ intensity 22RV1-P-3	LFQ intensity Du145-P-1	LFQ intensity Du145-P-2	LFQ intensity Du145-P-3	LFQ intensity LNcap-P-1	LFQ intensity LNcap-P-2	LFQ intensity LNcap-P-3	LFQ intensity PC-1	LFQ intensity PC-2	LFQ intensity PC-3	LFQ intensity RWPE1-P-1	LFQ intensity RWPE1-P-2	LFQ intensity RWPE1-P-3	Identified or Quantified
D2KTB3	Helicase-like protein (Fragment)	Si-11-6		tr|D2KTB3|D2KTB3_HUMANHelicase-likeprotein(Fragment)OS=HomosapiensOX=9606GN=Si-11-6PE=2SV=1;tr|B7ZM00|B7ZM00_HUMANHFM1protein(Fragment)OS=HomosapiensOX=9606GN=HFM1PE=2SV=1;tr|B4DGT2|B4DGT2_HUMANcDNAFLJ50147,weaklysimilartoATP-dependentDNAhelicaseMER3OS=HomosapiensOX=9606PE=2SV=1;tr|D2KTB5|D2KTB5_HUMANHelicase(Fragment)OS=HomosapiensOX=9606PE=2SV=1;tr|B4DYS5|B4DYS5_HUMANcDNAFLJ50297,weaklysimilart…	;;;;;	6	1	1	1	3.2	35.004		73545000														Identified
F5H4Q5	Vacuolar protein sorting-associated protein 37C (Fragment)	VPS37C		tr|F5H4Q5|F5H4Q5_HUMANVacuolarproteinsorting-associatedprotein37C(Fragment)OS=HomosapiensOX=9606GN=VPS37CPE=1SV=1;tr|B4DYD9|B4DYD9_HUMANcDNAFLJ61465,highlysimilartoHomosapiensvacuolarproteinsorting37C(VPS37C),mRNAOS=HomosapiensOX=9606PE=2SV=1;sp|A5D8V6|VP37C_HUMANVacuolarproteinsorting-associatedprotein37COS=HomosapiensOX=9606GN=VPS37CPE=1SV=2	;;	3	1	1	1	8.1	17.143									25220000							Identified
A6NHJ4	Zinc finger protein 860	ZNF860	FUNCTION: May be involved in transcriptional regulation. {ECO:0000250}.	sp|A6NHJ4|ZN860_HUMANZincfingerprotein860OS=HomosapiensOX=9606GN=ZNF860PE=1SV=3		1	1	1	1	1.9	73.756												285970000				Identified
A6NHL2	Tubulin alpha chain-like 3	TUBAL3	FUNCTION: Tubulin is the major constituent of microtubules. It binds two moles of GTP, one at an exchangeable site on the beta chain and one at a non-exchangeable site on the alpha chain (By similarity). {ECO:0000250}.	sp|A6NHL2|TBAL3_HUMANTubulinalphachain-like3OS=HomosapiensOX=9606GN=TUBAL3PE=1SV=2		1	5	1	1	10.3	49.908												65440000				Identified
J3KTL8	Structural maintenance of chromosomes flexible hinge domain-containing protein 1 (Fragment)	SMCHD1		tr|J3KTL8|J3KTL8_HUMANStructuralmaintenanceofchromosomesflexiblehingedomain-containingprotein1(Fragment)OS=HomosapiensOX=9606GN=SMCHD1PE=1SV=1;sp|A6NHR9|SMHD1_HUMANStructuralmaintenanceofchromosomesflexiblehingedomain-containingprotein1OS=HomosapiensOX=9606GN=SMCHD1PE=1SV=2	;	2	2	2	2	1.5	155.65								22561000								Identified
B3KX02	cDNA FLJ44403 fis, clone TUTER2000904, moderately similar to Unc-119 protein homolog (Retinal protein 4)			tr|B3KX02|B3KX02_HUMANcDNAFLJ44403fis,cloneTUTER2000904,moderatelysimilartoUnc-119proteinhomolog(Retinalprotein4)OS=HomosapiensOX=9606PE=2SV=1;sp|A6NIH7|U119B_HUMANProteinunc-119homologBOS=HomosapiensOX=9606GN=UNC119BPE=1SV=1	;	2	1	1	1	6	28.166												198750000				Identified
I1VSB5	Siglec-16 (Fragment)	SIGLEC16		tr|I1VSB5|I1VSB5_HUMANSiglec-16(Fragment)OS=HomosapiensOX=9606GN=SIGLEC16PE=4SV=1;sp|A6NMB1|SIG16_HUMANSialicacid-bindingIg-likelectin16OS=HomosapiensOX=9606GN=SIGLEC16PE=2SV=3	;	2	1	1	1	1.6	47.251	901400000	573640000	726970000	577180000	793330000	708760000		499280000		771390000	1019500000	666480000				Quantified
C9JQI7	Transmembrane protein 232	TMEM232		sp|C9JQI7|TM232_HUMANTransmembraneprotein232OS=HomosapiensOX=9606GN=TMEM232PE=2SV=2		1	1	1	1	1.4	76.452																Identified
F8VZJ2	Nascent polypeptide-associated complex subunit alpha	NACA		tr|F8VZJ2|F8VZJ2_HUMANNascentpolypeptide-associatedcomplexsubunitalphaOS=HomosapiensOX=9606GN=NACAPE=1SV=1;tr|F8W0W4|F8W0W4_HUMANNascentpolypeptide-associatedcomplexsubunitalpha(Fragment)OS=HomosapiensOX=9606GN=NACAPE=1SV=1;tr|A0A024RB41|A0A024RB41_HUMANHCG2016482,isoformCRA_bOS=HomosapiensOX=9606GN=hCG_2016482PE=4SV=1;sp|Q13765|NACA_HUMANNascentpolypeptide-associatedcomplexsubunitalphaOS=Homosap…	;;;;;;;;	12	4	4	4	40.4	15.016	371430000													424950000	247410000	Quantified
A5PLM0	TK2 protein	TK2		tr|A5PLM0|A5PLM0_HUMANTK2proteinOS=HomosapiensOX=9606GN=TK2PE=2SV=1;tr|Q6I8R3|Q6I8R3_HUMANThymidinekinase2isoformB(Fragment)OS=HomosapiensOX=9606GN=TK2PE=2SV=1;tr|A4IF54|A4IF54_HUMANTK2protein(Fragment)OS=HomosapiensOX=9606GN=TK2PE=2SV=1;tr|B4DIW4|B4DIW4_HUMANcDNAFLJ56348,highlysimilartoThymidinekinase2,mitochondrialOS=HomosapiensOX=9606PE=2SV=1;sp|O00142|KITM_HUMANThymidinekinase2,mitochondrialO…	;;;;;;;;	9	1	1	1	3.2	25.526															711310000	Identified
V9HW92	Epididymis secretory protein Li 112 (PDZ and LIM domain 1 (Elfin), isoform CRA_a)	HEL-S-112 PDLIM1 hCG_39492		tr|V9HW92|V9HW92_HUMANEpididymissecretoryproteinLi112OS=HomosapiensOX=9606GN=HEL-S-112PE=2SV=1;sp|O00151|PDLI1_HUMANPDZandLIMdomainprotein1OS=HomosapiensOX=9606GN=PDLIM1PE=1SV=4	;	2	4	4	4	13.1	36.071															171430000	Identified
B4DUX0	cDNA FLJ60167, highly similar to Cytosolic acyl coenzyme A thioester hydrolase			tr|B4DUX0|B4DUX0_HUMANcDNAFLJ60167,highlysimilartoCytosolicacylcoenzymeAthioesterhydrolaseOS=HomosapiensOX=9606PE=2SV=1;tr|K7EKP8|K7EKP8_HUMANCytosolicacylcoenzymeAthioesterhydrolase(Fragment)OS=HomosapiensOX=9606GN=ACOT7PE=1SV=8;sp|O00154|BACH_HUMANCytosolicacylcoenzymeAthioesterhydrolaseOS=HomosapiensOX=9606GN=ACOT7PE=1SV=3;tr|B7Z957|B7Z957_HUMANcDNAFLJ52849,highlysimilartoHomosapiensacyl-CoAth…	;;	4	3	3	3	14.7	29.645								48135000								Identified
B7Z9C0	cDNA FLJ52405, highly similar to Myosin Ic			tr|B7Z9C0|B7Z9C0_HUMANcDNAFLJ52405,highlysimilartoMyosinIcOS=HomosapiensOX=9606PE=2SV=1;tr|D3DTH7|D3DTH7_HUMANMyosinIC,isoformCRA_aOS=HomosapiensOX=9606GN=MYO1CPE=3SV=1;tr|F5H6E2|F5H6E2_HUMANUnconventionalmyosin-IcOS=HomosapiensOX=9606GN=MYO1CPE=1SV=1;tr|B7Z3E5|B7Z3E5_HUMANcDNAFLJ53573,highlysimilartoMyosinIcOS=HomosapiensOX=9606PE=2SV=1;sp|O00159|MYO1C_HUMANUnconventionalmyosin-IcOS=HomosapiensO…	;;;;	6	4	4	4	5.1	92.331									98964000							Identified
O00187	Mannan-binding lectin serine protease 2 (EC 3.4.21.104) (MBL-associated serine protease 2) (Mannose-binding protein-associated serine protease 2) (MASP-2) [Cleaved into: Mannan-binding lectin serine protease 2 A chain; Mannan-binding lectin serine protease 2 B chain]	MASP2	FUNCTION: Serum protease that plays an important role in the activation of the complement system via mannose-binding lectin. After activation by auto-catalytic cleavage it cleaves C2 and C4, leading to their activation and to the formation of C3 convertase. {ECO:0000269|PubMed:10946292}.	sp|O00187|MASP2_HUMANMannan-bindinglectinserineprotease2OS=HomosapiensOX=9606GN=MASP2PE=1SV=4		1	3	3	3	3.9	75.702	176370000		225150000			115500000										Quantified
O00231	26S proteasome non-ATPase regulatory subunit 11 (26S proteasome regulatory subunit RPN6) (26S proteasome regulatory subunit S9) (26S proteasome regulatory subunit p44.5)	PSMD11	FUNCTION: Component of the 26S proteasome, a multiprotein complex involved in the ATP-dependent degradation of ubiquitinated proteins. This complex plays a key role in the maintenance of protein homeostasis by removing misfolded or damaged proteins, which could impair cellular functions, and by removing proteins whose functions are no longer required. Therefore, the proteasome participates in num…	sp|O00231|PSD11_HUMAN26Sproteasomenon-ATPaseregulatorysubunit11OS=HomosapiensOX=9606GN=PSMD11PE=1SV=3;tr|B4DTS5|B4DTS5_HUMANcDNAFLJ58882,highlysimilarto26Sproteasomenon-ATPaseregulatorysubunit11OS=HomosapiensOX=9606PE=2SV=1;tr|J3QRY4|J3QRY4_HUMAN26Sproteasomenon-ATPaseregulatorysubunit11(Fragment)OS=HomosapiensOX=9606GN=PSMD11PE=1SV=8;tr|J3QS13|J3QS13_HUMAN26Sproteasomenon-ATPaseregulatorysubunit…	;	5	18	18	18	51.9	47.463	601870000	652950000	619180000	249150000	555200000	501120000	1377100000	1465000000	1633600000	373350000	542980000	622440000				Quantified
A0A0S2Z489	Proteasome (Prosome, macropain) 26S subunit, non-ATPase, 12, isoform CRA_a (Proteasome 26S subunit non-ATPase 12 isoform 1) (Fragment)	PSMD12 hCG_1749256		tr|A0A0S2Z489|A0A0S2Z489_HUMANProteasome(Prosome,macropain)26Ssubunit,non-ATPase,12,isoformCRA_a(Fragment)OS=HomosapiensOX=9606GN=PSMD12PE=2SV=1;sp|O00232|PSD12_HUMAN26Sproteasomenon-ATPaseregulatorysubunit12OS=HomosapiensOX=9606GN=PSMD12PE=1SV=3;tr|A0A0S2Z476|A0A0S2Z476_HUMANProteasome26Ssubunitnon-ATPase12isoform2OS=HomosapiensOX=9606GN=PSMD12PE=2SV=1;tr|J3KTJ5|J3KTJ5_HUMAN26Sproteasomenon-ATPa…	;;	5	16	16	16	39.7	52.904	331730000	338330000	261770000	364610000	233760000	303070000	824890000	1216300000	547080000	197850000		332470000				Quantified
A0A1U9X8Y4	Chloride intracellular channel protein			tr|A0A1U9X8Y4|A0A1U9X8Y4_HUMANChlorideintracellularchannelproteinOS=HomosapiensOX=9606PE=3SV=1;tr|Q5SRT3|Q5SRT3_HUMANChlorideintracellularchannelproteinOS=HomosapiensOX=9606GN=CLIC1PE=2SV=2;tr|Q53FB0|Q53FB0_HUMANChlorideintracellularchannelprotein(Fragment)OS=HomosapiensOX=9606PE=2SV=1;sp|O00299|CLIC1_HUMANChlorideintracellularchannelprotein1OS=HomosapiensOX=9606GN=CLIC1PE=1SV=4	;;;	4	11	11	11	62.9	26.793	512830000	683480000	597620000	506760000	520880000	853210000	744370000	668200000	754260000	272850000	433020000	523260000			119530000	Quantified
B4DMT5	Eukaryotic translation initiation factor 3 subunit F (eIF3f) (Eukaryotic translation initiation factor 3 subunit 5) (eIF-3-epsilon) (eIF3 p47)	EIF3F EIF3S5	FUNCTION: Component of the eukaryotic translation initiation factor 3 (eIF-3) complex, which is required for several steps in the initiation of protein synthesis. The eIF-3 complex associates with the 40S ribosome and facilitates the recruitment of eIF-1, eIF-1A, eIF-2:GTP:methionyl-tRNAi and eIF-5 to form the 43S pre-initiation complex (43S PIC). The eIF-3 complex stimulates mRNA recruitment to …	tr|B4DMT5|B4DMT5_HUMANEukaryotictranslationinitiationfactor3subunitFOS=HomosapiensOX=9606GN=EIF3FPE=2SV=1;sp|O00303|EIF3F_HUMANEukaryotictranslationinitiationfactor3subunitFOS=HomosapiensOX=9606GN=EIF3FPE=1SV=1;tr|B3KSH1|B3KSH1_HUMANEukaryotictranslationinitiationfactor3subunitFOS=HomosapiensOX=9606GN=EIF3FPE=2SV=1;tr|B4DEW9|B4DEW9_HUMANcDNAFLJ52478,highlysimilartoEukaryotictranslationinitiationf…	;;;	8	8	8	8	39.1	33.24	303850000	372100000	305280000		226310000	475130000	537690000	499760000	581010000	291540000	402560000	363910000				Quantified
B8ZZF7	Sulfotransferase (EC 2.8.2.-)	SULT1C2		tr|B8ZZF7|B8ZZF7_HUMANSulfotransferaseOS=HomosapiensOX=9606GN=SULT1C2PE=1SV=1;sp|O00338|ST1C2_HUMANSulfotransferase1C2OS=HomosapiensOX=9606GN=SULT1C2PE=1SV=1;tr|B4DLP0|B4DLP0_HUMANSulfotransferaseOS=HomosapiensOX=9606GN=SULT1C2PE=1SV=1	;;	3	1	1	1	3.9	30.653											43480000					Identified
A0A024R9B9	Matrilin 2, isoform CRA_b	MATN2 hCG_17257		tr|A0A024R9B9|A0A024R9B9_HUMANMatrilin2,isoformCRA_bOS=HomosapiensOX=9606GN=MATN2PE=4SV=1;tr|A0A024R9H1|A0A024R9H1_HUMANMatrilin2,isoformCRA_aOS=HomosapiensOX=9606GN=MATN2PE=4SV=1;tr|A0A140VKH7|A0A140VKH7_HUMANTestistissuesperm-bindingproteinLi94mPOS=HomosapiensOX=9606PE=2SV=1;sp|O00339|MATN2_HUMANMatrilin-2OS=HomosapiensOX=9606GN=MATN2PE=1SV=4;tr|Q96AA0|Q96AA0_HUMANcDNAFLJ14869fis,clonePLACE1002…	;;;;;	11	13	13	13	19.7	102.87	304770000	346990000	352290000	532930000	577930000	712270000				819780000	661140000	710550000				Quantified
O00391	Sulfhydryl oxidase 1 (hQSOX) (EC 1.8.3.2) (Quiescin Q6)	QSOX1 QSCN6 UNQ2520/PRO6013	FUNCTION: Catalyzes the oxidation of sulfhydryl groups in peptide and protein thiols to disulfides with the reduction of oxygen to hydrogen peroxide (PubMed:17331072, PubMed:18393449, PubMed:23704371, PubMed:30367560, PubMed:23867277). Plays a role in disulfide bond formation in a variety of extracellular proteins (PubMed:17331072, PubMed:30367560, PubMed:22801504, PubMed:23867277). In fibroblast…	sp|O00391|QSOX1_HUMANSulfhydryloxidase1OS=HomosapiensOX=9606GN=QSOX1PE=1SV=3;tr|A8K477|A8K477_HUMANSulfhydryloxidaseOS=HomosapiensOX=9606PE=2SV=1;tr|A0A140VKE5|A0A140VKE5_HUMANSulfhydryloxidaseOS=HomosapiensOX=9606GN=QSCN6PE=2SV=1;tr|A8K4C2|A8K4C2_HUMANSulfhydryloxidaseOS=HomosapiensOX=9606PE=2SV=1;tr|Q13876|Q13876_HUMANBone-derivedgrowthfactor(Fragment)OS=HomosapiensOX=9606GN=BPGF-1PE=2SV=1;tr|H…	;;;;	7	28	28	28	47.1	82.577	1702900000	1988200000	1810300000	3429800000	3129600000	2712700000	2093200000	2177600000	2443500000	1938800000	1803300000	1714200000	7505700000	5071300000	7599900000	Quantified
A4D0Y1	Wiskott-Aldrich syndrome-like	WASL tcag7.28		tr|A4D0Y1|A4D0Y1_HUMANWiskott-Aldrichsyndrome-likeOS=HomosapiensOX=9606GN=WASLPE=4SV=1;tr|A8K180|A8K180_HUMANcDNAFLJ76749,highlysimilartoHomosapiensWiskott-Aldrichsyndrome-like(WASL),mRNAOS=HomosapiensOX=9606PE=2SV=1;sp|O00401|WASL_HUMANNeuralWiskott-AldrichsyndromeproteinOS=HomosapiensOX=9606GN=WASLPE=1SV=2	;;	3	1	1	1	1.6	52.684						107910000										Identified
A0A024RDY0	RAN binding protein 5, isoform CRA_d	RANBP5 hCG_29105		tr|A0A024RDY0|A0A024RDY0_HUMANRANbindingprotein5,isoformCRA_dOS=HomosapiensOX=9606GN=RANBP5PE=4SV=1;sp|O00410|IPO5_HUMANImportin-5OS=HomosapiensOX=9606GN=IPO5PE=1SV=4;tr|H0Y8C6|H0Y8C6_HUMANImportin-5(Fragment)OS=HomosapiensOX=9606GN=IPO5PE=1SV=1;tr|B4E0R6|B4E0R6_HUMANcDNAFLJ54573,highlysimilartoImportinbeta-3OS=HomosapiensOX=9606PE=2SV=1;tr|B3KWG6|B3KWG6_HUMANcDNAFLJ43041fis,cloneBRTHA3003339,hig…	;;;;	9	4	4	4	4.6	123.63	78600000							112240000								Identified
O00429	Dynamin-1-like protein (EC 3.6.5.5) (Dnm1p/Vps1p-like protein) (DVLP) (Dynamin family member proline-rich carboxyl-terminal domain less) (Dymple) (Dynamin-like protein) (Dynamin-like protein 4) (Dynamin-like protein IV) (HdynIV) (Dynamin-related protein 1)	DNM1L DLP1 DRP1	FUNCTION: Functions in mitochondrial and peroxisomal division. Mediates membrane fission through oligomerization into membrane-associated tubular structures that wrap around the scission site to constrict and sever the mitochondrial membrane through a GTP hydrolysis-dependent mechanism. The specific recruitment at scission sites is mediated by membrane receptors like MFF, MIEF1 and MIEF2 for mito…	sp|O00429|DNM1L_HUMANDynamin-1-likeproteinOS=HomosapiensOX=9606GN=DNM1LPE=1SV=2;tr|D3DUW7|D3DUW7_HUMANDynamin1-like,isoformCRA_aOS=HomosapiensOX=9606GN=DNM1LPE=3SV=1;tr|D3DUW6|D3DUW6_HUMANDynamin1-like,isoformCRA_fOS=HomosapiensOX=9606GN=DNM1LPE=3SV=1;tr|B4DYR6|B4DYR6_HUMANcDNAFLJ56381,highlysimilartoDynamin-1-likeproteinOS=HomosapiensOX=9606PE=2SV=1;tr|D3DUW5|D3DUW5_HUMANDynamin1-like,isoformCRA…	;;;;;	15	6	6	6	9.5	81.876								93208000								Identified
O00468	Agrin [Cleaved into: Agrin N-terminal 110 kDa subunit; Agrin C-terminal 110 kDa subunit; Agrin C-terminal 90 kDa fragment (C90); Agrin C-terminal 22 kDa fragment (C22)]	AGRN AGRIN	FUNCTION: [Isoform 1]: heparan sulfate basal lamina glycoprotein that plays a central role in the formation and the maintenance of the neuromuscular junction (NMJ) and directs key events in postsynaptic differentiation. Component of the AGRN-LRP4 receptor complex that induces the phosphorylation and activation of MUSK. The activation of MUSK in myotubes induces the formation of NMJ by regulating …	sp|O00468|AGRIN_HUMANAgrinOS=HomosapiensOX=9606GN=AGRNPE=1SV=6;tr|A0A087X208|A0A087X208_HUMANAgrinOS=HomosapiensOX=9606GN=AGRNPE=1SV=1;tr|A0A494C1I6|A0A494C1I6_HUMANAgrinOS=HomosapiensOX=9606GN=AGRNPE=1SV=1;tr|Q5XG79|Q5XG79_HUMANAGRNprotein(Fragment)OS=HomosapiensOX=9606GN=AGRNPE=2SV=1;tr|B3KMM7|B3KMM7_HUMANcDNAFLJ11524fis,cloneHEMBA1002547,highlysimilartoAgrinOS=HomosapiensOX=9606PE=2SV=1;tr|Q15…	;;	6	76	76	6	50.4	217.32	26353000000	26337000000	26696000000	45427000000	46260000000	43322000000	4981800000	6082500000	5932300000	20851000000	22587000000	20049000000	62761000000	55614000000	63718000000	Quantified
O00469	Procollagen-lysine,2-oxoglutarate 5-dioxygenase 2 (EC 1.14.11.4) (Lysyl hydroxylase 2) (LH2)	PLOD2	FUNCTION: Forms hydroxylysine residues in -Xaa-Lys-Gly- sequences in collagens. These hydroxylysines serve as sites of attachment for carbohydrate units and are essential for the stability of the intermolecular collagen cross-links. {ECO:0000250|UniProtKB:P24802}.	sp|O00469|PLOD2_HUMANProcollagen-lysine,2-oxoglutarate5-dioxygenase2OS=HomosapiensOX=9606GN=PLOD2PE=1SV=2;tr|E7ETU9|E7ETU9_HUMANProcollagen-lysine,2-oxoglutarate5-dioxygenase2OS=HomosapiensOX=9606GN=PLOD2PE=1SV=1;tr|B4DHG3|B4DHG3_HUMANcDNAFLJ55329,highlysimilartoProcollagen-lysine,2-oxoglutarate5-dioxygenase2OS=HomosapiensOX=9606PE=2SV=1;tr|Q96AR9|Q96AR9_HUMANPLOD2protein(Fragment)OS=HomosapiensO…	;;	7	18	18	18	31.5	84.685				1406300000	1578300000	3019700000					185020000	151060000			270640000	Quantified
A0A140VKF2	26S proteasome regulatory subunit RPN11			tr|A0A140VKF2|A0A140VKF2_HUMANTestistissuesperm-bindingproteinLi69nOS=HomosapiensOX=9606PE=2SV=1;sp|O00487|PSDE_HUMAN26Sproteasomenon-ATPaseregulatorysubunit14OS=HomosapiensOX=9606GN=PSMD14PE=1SV=1;tr|Q53TH1|Q53TH1_HUMANUncharacterizedproteinPSMD14(Fragment)OS=HomosapiensOX=9606GN=PSMD14PE=4SV=1;tr|Q59G89|Q59G89_HUMAN26Sproteasome-associatedpad1homologvariant(Fragment)OS=HomosapiensOX=9606PE=2SV=…	;;;	6	7	7	7	30.6	34.577	198540000	211090000	229080000			170630000	200740000	535960000	270880000		181610000					Quantified
A0A024R7Z5	Syndecan binding protein (Syntenin), isoform CRA_c	SDCBP hCG_1787561		tr|A0A024R7Z5|A0A024R7Z5_HUMANSyndecanbindingprotein(Syntenin),isoformCRA_cOS=HomosapiensOX=9606GN=SDCBPPE=4SV=1;sp|O00560|SDCB1_HUMANSyntenin-1OS=HomosapiensOX=9606GN=SDCBPPE=1SV=1;tr|B4DHN5|B4DHN5_HUMANSyntenin-1OS=HomosapiensOX=9606GN=SDCBPPE=1SV=1;tr|E9PBU7|E9PBU7_HUMANSyntenin-1OS=HomosapiensOX=9606GN=SDCBPPE=1SV=1;tr|B4DQ93|B4DQ93_HUMANcDNAFLJ52996,highlysimilartoSyntenin-1OS=HomosapiensOX=…	;;;;	5	10	10	2	62.1	32.444	1318300000	726280000	1163600000	2853700000	1499100000	2685000000	1075100000	1061300000	875960000	1333200000	992280000	1014000000	984350000	759650000	1123500000	Quantified
A0PJ92	NOP56 protein (Fragment)	NOP56		tr|A0PJ92|A0PJ92_HUMANNOP56protein(Fragment)OS=HomosapiensOX=9606GN=NOP56PE=2SV=1;tr|A0A494C128|A0A494C128_HUMANNucleolarprotein56OS=HomosapiensOX=9606GN=NOP56PE=1SV=1;tr|A8K9K6|A8K9K6_HUMANcDNAFLJ76962,highlysimilartoHomosapiensnucleolarprotein5A(56kDawithKKE/Drepeat)(NOL5A),mRNAOS=HomosapiensOX=9606PE=2SV=1;sp|O00567|NOP56_HUMANNucleolarprotein56OS=HomosapiensOX=9606GN=NOP56PE=1SV=4;tr|H0Y653|H…	;;;;;	7	12	12	12	33.1	49.756							254000000	574480000	260550000			105590000				Quantified
Q5S4N1	Uncharacterized protein (Fragment)			tr|Q5S4N1|Q5S4N1_HUMANUncharacterizedprotein(Fragment)OS=HomosapiensOX=9606PE=2SV=1;tr|A0A2R8YDT5|A0A2R8YDT5_HUMANATP-dependentRNAhelicaseDDX3XOS=HomosapiensOX=9606GN=DDX3XPE=1SV=1;tr|A0A2R8Y7T2|A0A2R8Y7T2_HUMANATP-dependentRNAhelicaseDDX3XOS=HomosapiensOX=9606GN=DDX3XPE=1SV=1;tr|A0A2R8Y5G6|A0A2R8Y5G6_HUMANATP-dependentRNAhelicaseDDX3XOS=HomosapiensOX=9606GN=DDX3XPE=1SV=1;tr|F6S8Q4|F6S8Q4_HUMANAT…	;;;;;;;;;;;;;;;;;;;;;;;	24	4	3	3	14.9	40.187	84206000		87245000				151560000		345120000							Quantified
Q6FI18	CYR61 protein (Cysteine-rich, angiogenic inducer, 61, isoform CRA_a)	CYR61 hCG_23652		tr|Q6FI18|Q6FI18_HUMANCYR61proteinOS=HomosapiensOX=9606GN=CYR61PE=1SV=1;sp|O00622|CCN1_HUMANCCNfamilymember1OS=HomosapiensOX=9606GN=CCN1PE=1SV=1;tr|B4DI61|B4DI61_HUMANcDNAFLJ58182,highlysimilartoProteinCYR61OS=HomosapiensOX=9606PE=2SV=1;tr|Q53FA4|Q53FA4_HUMANCysteine-rich,angiogenicinducer,61variant(Fragment)OS=HomosapiensOX=9606PE=2SV=1;tr|Q9UID7|Q9UID7_HUMANCYR61proteinOS=HomosapiensOX=9606GN=C…	;;;;	5	27	27	27	74.8	42.026		75611000	85615000	69223000	138530000	94621000	123320000		80172000		63927000	104440000	13348000000	39819000000	43005000000	Quantified
H7C4F6	Importin subunit alpha-3 (Fragment)	KPNA4		tr|H7C4F6|H7C4F6_HUMANImportinsubunitalpha-3(Fragment)OS=HomosapiensOX=9606GN=KPNA4PE=1SV=1;sp|O00629|IMA3_HUMANImportinsubunitalpha-3OS=HomosapiensOX=9606GN=KPNA4PE=1SV=1	;	2	1	1	1	19.4	18.881								76949000								Identified
B4E0K9	Alpha-mannosidase (EC 3.2.1.-)			tr|B4E0K9|B4E0K9_HUMANAlpha-mannosidaseOS=HomosapiensOX=9606PE=2SV=1;tr|Q59E90|Q59E90_HUMANAlpha-mannosidase(Fragment)OS=HomosapiensOX=9606PE=2SV=1;tr|A8K6A7|A8K6A7_HUMANAlpha-mannosidaseOS=HomosapiensOX=9606PE=2SV=1;sp|O00754|MA2B1_HUMANLysosomalalpha-mannosidaseOS=HomosapiensOX=9606GN=MAN2B1PE=1SV=3;tr|M0QZ24|M0QZ24_HUMANGlyco_hydro38C2domain-containingprotein(Fragment)OS=HomosapiensOX=9606PE=4…	;;;;	6	7	7	7	9.2	107.46						199120000										Identified
B3KW38	cDNA FLJ42082 fis, clone TCERX2000171, highly similar to CLAUDIN-4			tr|B3KW38|B3KW38_HUMANcDNAFLJ42082fis,cloneTCERX2000171,highlysimilartoCLAUDIN-4OS=HomosapiensOX=9606PE=2SV=1;tr|Q75L80|Q75L80_HUMANClaudinOS=HomosapiensOX=9606GN=CLDN4PE=2SV=1;tr|B3KX18|B3KX18_HUMANClaudinOS=HomosapiensOX=9606PE=2SV=1;sp|O14493|CLD4_HUMANClaudin-4OS=HomosapiensOX=9606GN=CLDN4PE=1SV=1;sp|O95484|CLD9_HUMANClaudin-9OS=HomosapiensOX=9606GN=CLDN9PE=1SV=1;tr|Q75L79|Q75L79_HUMANClaudin…	;;;;;;;	8	1	1	1	8.2	20.516			62182000													Identified
Q7Z4Z1	Coatomer subunit epsilon		FUNCTION: The coatomer is a cytosolic protein complex that binds to dilysine motifs and reversibly associates with Golgi non-clathrin-coated vesicles, which further mediate biosynthetic protein transport from the ER, via the Golgi up to the trans Golgi network. The coatomer complex is required for budding from Golgi membranes, and is essential for the retrograde Golgi-to-ER transport of dilysine-…	tr|Q7Z4Z1|Q7Z4Z1_HUMANCoatomersubunitepsilonOS=HomosapiensOX=9606PE=2SV=1;sp|O14579|COPE_HUMANCoatomersubunitepsilonOS=HomosapiensOX=9606GN=COPEPE=1SV=3;tr|M0QXB4|M0QXB4_HUMANCoatomerproteincomplex,subunitepsilon,isoformCRA_gOS=HomosapiensOX=9606GN=COPEPE=1SV=1;tr|Q53HJ6|Q53HJ6_HUMANEpsilonsubunitofcoatomerproteincomplexisoformavariant(Fragment)OS=HomosapiensOX=9606PE=2SV=1;tr|M0R061|M0R061_HUMAN…	;;;	5	5	5	5	28	34.402								247290000								Identified
O14604	Thymosin beta-4, Y-chromosomal	TMSB4Y TB4Y	FUNCTION: Plays an important role in the organization of the cytoskeleton. Binds to and sequesters actin monomers (G actin) and therefore inhibits actin polymerization (By similarity). {ECO:0000250}.	sp|O14604|TYB4Y_HUMANThymosinbeta-4,Y-chromosomalOS=HomosapiensOX=9606GN=TMSB4YPE=1SV=3		1	1	1	1	25	5.0125												102170000				Identified
F4MHC4	Ubiquitously transcribed tetratricopeptide repeat protein Y-linked transcript variant 214	UTY		tr|F4MHC4|F4MHC4_HUMANUbiquitouslytranscribedtetratricopeptiderepeatproteinY-linkedtranscriptvariant214OS=HomosapiensOX=9606GN=UTYPE=2SV=1;tr|E1NZ96|E1NZ96_HUMANUbiquitouslytranscribedtetratricopeptiderepeatproteinY-linkedtranscriptvariant101OS=HomosapiensOX=9606GN=UTYPE=2SV=1;tr|E1NZ84|E1NZ84_HUMANUbiquitouslytranscribedtetratricopeptiderepeatproteinY-linkedtranscriptvariant136OS=HomosapiensOX=9…	;;;;;;;;;;;;;;;;;;;;;;;;;;;;;;;;;;;;;;;;;;;;;;;;;;;;;;;;;;;;;;;;;;;;;;;;;;;;;;;;;;;;;;;;;;;;;;;;;;;;;;;;;;;;;;;;;;;;;;;;;;;;;;;;;;;;;;;;;;;;;;;;;;;;;;;;;;;;;;;;;;;;;;;;;;;;;;;;;;;;;;;;;;;;;;;;;;;;;;;;;;;;;;;;;;;;;;;;;;;;;;;;;;;;;;;;;;;;;;;;;;;;;;;;	249	1	1	1	5.6	13.983															786080000	Identified
A0A2R8Y4J3	AP-3 complex subunit delta (Fragment)	AP3D1		tr|A0A2R8Y4J3|A0A2R8Y4J3_HUMANAP-3complexsubunitdelta-1(Fragment)OS=HomosapiensOX=9606GN=AP3D1PE=1SV=1;tr|Q6PK82|Q6PK82_HUMANAP3D1protein(Fragment)OS=HomosapiensOX=9606GN=AP3D1PE=2SV=1;sp|O14617|AP3D1_HUMANAP-3complexsubunitdelta-1OS=HomosapiensOX=9606GN=AP3D1PE=1SV=1;tr|A0A087WYN6|A0A087WYN6_HUMANAP-3complexsubunitdelta-1(Fragment)OS=HomosapiensOX=9606GN=AP3D1PE=1SV=1	;;;	4	3	3	3	14.8	48.479								64597000								Identified
H0Y7C8	Torsin-1B (Fragment)	TOR1B		tr|H0Y7C8|H0Y7C8_HUMANTorsin-1B(Fragment)OS=HomosapiensOX=9606GN=TOR1BPE=1SV=1;sp|O14657|TOR1B_HUMANTorsin-1BOS=HomosapiensOX=9606GN=TOR1BPE=1SV=2	;	2	1	1	1	9.9	15.557						50469000										Identified
A0A024R5U5	Disintegrin and metalloproteinase domain-containing protein 10 (EC 3.4.24.81) (Kuzbanian protein homolog) (Mammalian disintegrin-metalloprotease)	ADAM10 hCG_40040		tr|A0A024R5U5|A0A024R5U5_HUMANADAMmetallopeptidasedomain10,isoformCRA_bOS=HomosapiensOX=9606GN=ADAM10PE=4SV=1;sp|O14672|ADA10_HUMANDisintegrinandmetalloproteinasedomain-containingprotein10OS=HomosapiensOX=9606GN=ADAM10PE=1SV=1;tr|A0AV88|A0AV88_HUMANADAM10proteinOS=HomosapiensOX=9606GN=ADAM10PE=2SV=1;tr|H3BS53|H3BS53_HUMANDisintegrinandmetalloproteinasedomain-containingprotein10(Fragment)OS=Homosa…	;;	6	13	13	13	24.1	84.141	358380000	397490000	290970000	386100000	434510000	414560000	302230000	413560000	357800000	289950000	230140000			333850000	580950000	Quantified
O14744	Protein arginine N-methyltransferase 5 (PRMT5) (EC 2.1.1.320) (72 kDa ICln-binding protein) (Histone-arginine N-methyltransferase PRMT5) (Jak-binding protein 1) (Shk1 kinase-binding protein 1 homolog) (SKB1 homolog) (SKB1Hs) [Cleaved into: Protein arginine N-methyltransferase 5, N-terminally processed]	PRMT5 HRMT1L5 IBP72 JBP1 SKB1	FUNCTION: Arginine methyltransferase that can both catalyze the formation of omega-N monomethylarginine (MMA) and symmetrical dimethylarginine (sDMA), with a preference for the formation of MMA (PubMed:10531356, PubMed:11152681, PubMed:11747828, PubMed:12411503, PubMed:15737618, PubMed:17709427, PubMed:20159986, PubMed:20810653, PubMed:21258366, PubMed:21917714, PubMed:22269951, PubMed:21081503).…	sp|O14744|ANM5_HUMANProteinarginineN-methyltransferase5OS=HomosapiensOX=9606GN=PRMT5PE=1SV=4;tr|B2RDD7|B2RDD7_HUMANProteinarginineN-methyltransferase5OS=HomosapiensOX=9606PE=2SV=1;tr|B4DV00|B4DV00_HUMANProteinarginineN-methyltransferase5OS=HomosapiensOX=9606PE=2SV=1;tr|G3V580|G3V580_HUMANProteinarginineN-methyltransferase5(Fragment)OS=HomosapiensOX=9606GN=PRMT5PE=1SV=1;tr|H0YJX6|H0YJX6_HUMANProte…	;;	15	12	12	12	27.6	72.683			102260000				410600000	980410000	556130000		185340000					Quantified
E9PN41	Tetraspanin-4 (Fragment)	TSPAN4		tr|E9PN41|E9PN41_HUMANTetraspanin-4(Fragment)OS=HomosapiensOX=9606GN=TSPAN4PE=1SV=1;tr|A8MVV6|A8MVV6_HUMANTetraspaninOS=HomosapiensOX=9606GN=TSPAN4PE=1SV=1;tr|A0A024RCE1|A0A024RCE1_HUMANTetraspaninOS=HomosapiensOX=9606GN=TSPAN4PE=3SV=1;sp|O14817|TSN4_HUMANTetraspanin-4OS=HomosapiensOX=9606GN=TSPAN4PE=1SV=1;tr|J3KQ42|J3KQ42_HUMANTetraspaninOS=HomosapiensOX=9606GN=TSPAN4PE=1SV=1;tr|E9PSH3|E9PSH3_HU…	;;;;;;	8	3	3	3	23.5	15.195	151700000	145210000	147240000	1001200000	1518100000	1680200000				254610000	293880000	393650000				Quantified
Q05DH1	Proteasome subunit alpha type (Fragment)	PSMA7		tr|Q05DH1|Q05DH1_HUMANProteasomesubunitalphatype(Fragment)OS=HomosapiensOX=9606GN=PSMA7PE=2SV=1;tr|A0A0K0K1K4|A0A0K0K1K4_HUMANProteasomesubunitalphatypeOS=HomosapiensOX=9606GN=HEL-S-276PE=2SV=1;sp|O14818|PSA7_HUMANProteasomesubunitalphatype-7OS=HomosapiensOX=9606GN=PSMA7PE=1SV=1;tr|H0UI83|H0UI83_HUMANProteasomesubunitalphatypeOS=HomosapiensOX=9606GN=hCG_41772PE=3SV=1;tr|H0Y586|H0Y586_HUMANProteas…	;;;	10	13	13	13	63.9	26.713	1239100000	1345000000	1062900000	718390000	842530000	728650000	2134800000	2756200000	2629600000	270140000	458330000	396910000	994810000	716120000	751950000	Quantified
Q6FHJ5	Secretory carrier-associated membrane protein (Secretory carrier membrane protein) (Fragment)	SCAMP3		tr|Q6FHJ5|Q6FHJ5_HUMANSecretorycarrier-associatedmembraneprotein(Fragment)OS=HomosapiensOX=9606GN=SCAMP3PE=2SV=1;sp|O14828|SCAM3_HUMANSecretorycarrier-associatedmembraneprotein3OS=HomosapiensOX=9606GN=SCAMP3PE=1SV=3	;	2	2	2	2	9.2	38.242												96863000				Identified
O14929	Histone acetyltransferase type B catalytic subunit (EC 2.3.1.48) (Histone acetyltransferase 1)	HAT1 KAT1	FUNCTION: Acetylates soluble but not nucleosomal histone H4 at 'Lys-5' (H4K5ac) and 'Lys-12' (H4K12ac) and, to a lesser extent, acetylates histone H2A at 'Lys-5' (H2AK5ac). Has intrinsic substrate specificity that modifies lysine in recognition sequence GXGKXG. May be involved in nucleosome assembly during DNA replication and repair as part of the histone H3.1 and H3.3 complexes. May play a role …	sp|O14929|HAT1_HUMANHistoneacetyltransferasetypeBcatalyticsubunitOS=HomosapiensOX=9606GN=HAT1PE=1SV=1		1	5	5	5	20.8	49.512							185790000		141060000							Quantified
O14980	Exportin-1 (Exp1) (Chromosome region maintenance 1 protein homolog)	XPO1 CRM1	FUNCTION: Mediates the nuclear export of cellular proteins (cargos) bearing a leucine-rich nuclear export signal (NES) and of RNAs. In the nucleus, in association with RANBP3, binds cooperatively to the NES on its target protein and to the GTPase RAN in its active GTP-bound form (Ran-GTP). Docking of this complex to the nuclear pore complex (NPC) is mediated through binding to nucleoporins. Upon …	sp|O14980|XPO1_HUMANExportin-1OS=HomosapiensOX=9606GN=XPO1PE=1SV=1;tr|B7ZB16|B7ZB16_HUMANcDNA,FLJ79380,highlysimilartoExportin-1OS=HomosapiensOX=9606PE=2SV=1;tr|B4DR01|B4DR01_HUMANcDNAFLJ55480,highlysimilartoExportin-1OS=HomosapiensOX=9606PE=2SV=1;tr|B3KWD0|B3KWD0_HUMANcDNAFLJ42779fis,cloneBRAWH3005300,highlysimilartoExportin-1OS=HomosapiensOX=9606PE=2SV=1;tr|C9JKM9|C9JKM9_HUMANExportin-1(Fragmen…	;;;	13	19	19	19	22.5	123.38	113940000	117090000	158630000		104050000	186600000	594030000	1333000000	576180000							Quantified
O15020	Spectrin beta chain, non-erythrocytic 2 (Beta-III spectrin) (Spinocerebellar ataxia 5 protein)	SPTBN2 KIAA0302 SCA5	FUNCTION: Probably plays an important role in neuronal membrane skeleton.	sp|O15020|SPTN2_HUMANSpectrinbetachain,non-erythrocytic2OS=HomosapiensOX=9606GN=SPTBN2PE=1SV=3;tr|A4QPE4|A4QPE4_HUMANSPTBN2proteinOS=HomosapiensOX=9606GN=SPTBN2PE=1SV=1;tr|A0A096XMD7|A0A096XMD7_HUMANMutantbeta-IIIspectrinprotein(Fragment)OS=HomosapiensOX=9606GN=SPTBN2PE=4SV=1;tr|Q71VG1|Q71VG1_HUMANBeta-spectrin(Fragment)OS=HomosapiensOX=9606GN=HSpTB1PE=4SV=1;tr|A0A494C1G7|A0A494C1G7_HUMANSpectrin…	;	6	10	6	6	4.6	271.32								121080000	152690000							Quantified
A8K9T9	Formylglycinamide ribonucleotide amidotransferase (EC 6.3.5.3) (Formylglycinamide ribotide amidotransferase)			tr|A8K9T9|A8K9T9_HUMANcDNAFLJ75059,highlysimilartoHomosapiensphosphoribosylformylglycinamidinesynthase(FGARamidotransferase)(PFAS),mRNAOS=HomosapiensOX=9606PE=2SV=1;tr|A8K8N7|A8K8N7_HUMANPhosphoribosylformylglycinamidinesynthase(FGARamidotransferase),isoformCRA_bOS=HomosapiensOX=9606GN=PFASPE=2SV=1;sp|O15067|PUR4_HUMANPhosphoribosylformylglycinamidinesynthaseOS=HomosapiensOX=9606GN=PFASPE=1SV=4;t…	;;;;;	8	3	3	3	3.7	144.64						50001000										Identified
B3KXZ2	cDNA FLJ46417 fis, clone THYMU3012402, highly similar to Importin alpha-1 subunit (cDNA FLJ55353, highly similar to Importin alpha-1 subunit)			tr|B3KXZ2|B3KXZ2_HUMANcDNAFLJ46417fis,cloneTHYMU3012402,highlysimilartoImportinalpha-1subunitOS=HomosapiensOX=9606PE=2SV=1;tr|B3KWR2|B3KWR2_HUMANcDNAFLJ43638fis,cloneSPLEN2039845,highlysimilartoIMPORTINALPHA-1SUBUNITOS=HomosapiensOX=9606PE=2SV=1;tr|B4DII5|B4DII5_HUMANImportinsubunitalphaOS=HomosapiensOX=9606PE=2SV=1;sp|O60684|IMA7_HUMANImportinsubunitalpha-7OS=HomosapiensOX=9606GN=KPNA6PE=1SV=1;s…	;;;;;;;	8	1	1	1	4.5	37.457									51412000							Identified
A4D275	Actin-related protein 2/3 complex subunit	ARPC1B hCG_19475 tcag7.662	FUNCTION: Functions as component of the Arp2/3 complex which is involved in regulation of actin polymerization and together with an activating nucleation-promoting factor (NPF) mediates the formation of branched actin networks. {ECO:0000256|PIRNR:PIRNR038093}.	tr|A4D275|A4D275_HUMANActin-relatedprotein2/3complexsubunitOS=HomosapiensOX=9606GN=ARPC1BPE=2SV=1;sp|O15143|ARC1B_HUMANActin-relatedprotein2/3complexsubunit1BOS=HomosapiensOX=9606GN=ARPC1BPE=1SV=3;tr|C9JEY1|C9JEY1_HUMANActin-relatedprotein2/3complexsubunit1B(Fragment)OS=HomosapiensOX=9606GN=ARPC1BPE=1SV=2;tr|C9K057|C9K057_HUMANActin-relatedprotein2/3complexsubunit1BOS=HomosapiensOX=9606GN=ARPC1BP…	;;;	9	11	2	2	39.2	40.949			318680000			358980000										Identified
Q53R19	Arp2/3 complex 34 kDa subunit	ARPC2 hCG_16304	FUNCTION: Functions as actin-binding component of the Arp2/3 complex which is involved in regulation of actin polymerization and together with an activating nucleation-promoting factor (NPF) mediates the formation of branched actin networks. {ECO:0000256|RuleBase:RU364015}.	tr|Q53R19|Q53R19_HUMANArp2/3complex34kDasubunitOS=HomosapiensOX=9606GN=ARPC2PE=2SV=1;sp|O15144|ARPC2_HUMANActin-relatedprotein2/3complexsubunit2OS=HomosapiensOX=9606GN=ARPC2PE=1SV=1;tr|Q9BXV5|Q9BXV5_HUMANArp2/3complex34kDasubunitOS=HomosapiensOX=9606PE=2SV=1;tr|A0A024R408|A0A024R408_HUMANArp2/3complex34kDasubunitOS=HomosapiensOX=9606GN=ARPC2PE=3SV=1;tr|C9JTV5|C9JTV5_HUMANArp2/3complex34kDasubunit…	;;;	8	13	13	13	54.7	34.333	1093900000	953030000	1200500000	464210000	490410000	623790000	637620000	1322600000	670780000	330560000	383430000	424260000	597110000	239840000	549170000	Quantified
Q2LE71	Actin-related protein 2/3 complex subunit 3	ARPC3	FUNCTION: Functions as component of the Arp2/3 complex which is involved in regulation of actin polymerization and together with an activating nucleation-promoting factor (NPF) mediates the formation of branched actin networks. {ECO:0000256|PIRNR:PIRNR016315}.	tr|Q2LE71|Q2LE71_HUMANActin-relatedprotein2/3complexsubunit3OS=HomosapiensOX=9606GN=ARPC3PE=2SV=1;tr|B2R4D5|B2R4D5_HUMANActin-relatedprotein2/3complexsubunit3OS=HomosapiensOX=9606PE=2SV=1;sp|O15145|ARPC3_HUMANActin-relatedprotein2/3complexsubunit3OS=HomosapiensOX=9606GN=ARPC3PE=1SV=3;tr|F8VR50|F8VR50_HUMANActin-relatedprotein2/3complexsubunit3(Fragment)OS=HomosapiensOX=9606GN=ARPC3PE=1SV=1;tr|C9J…	;;;;;	6	3	3	3	19.7	20.564	173770000	125490000	153980000			163400000		101670000						231490000	186050000	Quantified
D6RDJ3	DNA-directed RNA polymerases I and III subunit RPAC1 (Fragment)	POLR1C		tr|D6RDJ3|D6RDJ3_HUMANDNA-directedRNApolymerasesIandIIIsubunitRPAC1(Fragment)OS=HomosapiensOX=9606GN=POLR1CPE=1SV=1;tr|H0Y723|H0Y723_HUMANDNA-directedRNApolymerasesIandIIIsubunitRPAC1(Fragment)OS=HomosapiensOX=9606GN=POLR1CPE=1SV=1;tr|B4DEC2|B4DEC2_HUMANcDNAFLJ57708,highlysimilartoDNA-directedRNApolymeraseI40kDapolypeptideOS=HomosapiensOX=9606PE=2SV=1;tr|A0A2R8Y8D6|A0A2R8Y8D6_HUMANDNA-directedRNA…	;;;;;;;;;	10	1	1	1	14.5	14.205									38751000							Identified
O15230	Laminin subunit alpha-5 (Laminin-10 subunit alpha) (Laminin-11 subunit alpha) (Laminin-15 subunit alpha)	LAMA5 KIAA0533 KIAA1907	FUNCTION: Binding to cells via a high affinity receptor, laminin is thought to mediate the attachment, migration and organization of cells into tissues during embryonic development by interacting with other extracellular matrix components.	sp|O15230|LAMA5_HUMANLamininsubunitalpha-5OS=HomosapiensOX=9606GN=LAMA5PE=1SV=8;tr|A0A087WYH7|A0A087WYH7_HUMANLamininsubunitalpha-5(Fragment)OS=HomosapiensOX=9606GN=LAMA5PE=1SV=1;tr|O75079|O75079_HUMANLamininalpha5chain(Fragment)OS=HomosapiensOX=9606PE=2SV=1		3	155	155	153	56.6	399.73	9697800000	9989900000	8685600000	32205000000	31268000000	29767000000	8021000000	12105000000	9441700000	18231000000	17325000000	16516000000	90868000000	82411000000	108800000000	Quantified
A8K491	cDNA FLJ76037, highly similar to Homo sapiens matrilin 3 (MATN3), mRNA			tr|A8K491|A8K491_HUMANcDNAFLJ76037,highlysimilartoHomosapiensmatrilin3(MATN3),mRNAOS=HomosapiensOX=9606PE=2SV=1;sp|O15232|MATN3_HUMANMatrilin-3OS=HomosapiensOX=9606GN=MATN3PE=1SV=2	;	2	4	4	4	13.8	52.844													177060000	167810000	198670000	Quantified
O15240	Neurosecretory protein VGF [Cleaved into: Neuroendocrine regulatory peptide-1 (NERP-1); Neuroendocrine regulatory peptide-2 (NERP-2); VGF-derived peptide TLQP-21; VGF-derived peptide TLQP-62; Antimicrobial peptide VGF[554-577]]	VGF	FUNCTION: [Neurosecretory protein VGF]: Secreted polyprotein that is packaged and proteolytically processed by prohormone convertases PCSK1 and PCSK2 in a cell-type-specific manner (By similarity). VGF and peptides derived from its processing play many roles in neurogenesis and neuroplasticity associated with learning, memory, depression and chronic pain (By similarity). {ECO:0000250|UniProtKB:P2…	sp|O15240|VGF_HUMANNeurosecretoryproteinVGFOS=HomosapiensOX=9606GN=VGFPE=1SV=2;tr|Q05BJ3|Q05BJ3_HUMANNeurosecretoryproteinVGFOS=HomosapiensOX=9606GN=VGFPE=1SV=1	;	2	18	18	18	42	67.257	1680700000	1653200000	2017900000													Quantified
O15335	Chondroadherin (Cartilage leucine-rich protein)	CHAD SLRR4A	FUNCTION: Promotes attachment of chondrocytes, fibroblasts, and osteoblasts. This binding is mediated (at least for chondrocytes and fibroblasts) by the integrin alpha(2)beta(1). May play an important role in the regulation of chondrocyte growth and proliferation (By similarity). {ECO:0000250}.	sp|O15335|CHAD_HUMANChondroadherinOS=HomosapiensOX=9606GN=CHADPE=1SV=2		1	7	7	7	25.3	40.475	256890000	291220000		342520000	254960000	286130000		167380000		271190000		188450000				Quantified
O15371	Eukaryotic translation initiation factor 3 subunit D (eIF3d) (Eukaryotic translation initiation factor 3 subunit 7) (eIF-3-zeta) (eIF3 p66)	EIF3D EIF3S7	FUNCTION: mRNA cap-binding component of the eukaryotic translation initiation factor 3 (eIF-3) complex, a complex required for several steps in the initiation of protein synthesis of a specialized repertoire of mRNAs (PubMed:27462815). The eIF-3 complex associates with the 40S ribosome and facilitates the recruitment of eIF-1, eIF-1A, eIF-2:GTP:methionyl-tRNAi and eIF-5 to form the 43S pre-initia…	sp|O15371|EIF3D_HUMANEukaryotictranslationinitiationfactor3subunitDOS=HomosapiensOX=9606GN=EIF3DPE=1SV=1;tr|B4E1K8|B4E1K8_HUMANEukaryotictranslationinitiationfactor3subunitDOS=HomosapiensOX=9606GN=EIF3DPE=2SV=1;tr|B0QYA5|B0QYA5_HUMANEukaryotictranslationinitiationfactor3subunitD(Fragment)OS=HomosapiensOX=9606GN=EIF3DPE=1SV=1;tr|B0QYA4|B0QYA4_HUMANEukaryotictranslationinitiationfactor3subunitD(Fra…	;	6	10	10	10	25.2	63.972	272920000	312460000	325190000			198860000	537880000	408710000	453120000			319280000				Quantified
E5RJT0	Eukaryotic translation initiation factor 3 subunit H (Fragment)	EIF3H		tr|E5RJT0|E5RJT0_HUMANEukaryotictranslationinitiationfactor3subunitH(Fragment)OS=HomosapiensOX=9606GN=EIF3HPE=1SV=1;tr|Q5BKY2|Q5BKY2_HUMANEukaryotictranslationinitiationfactor3subunitHOS=HomosapiensOX=9606GN=EIF3HPE=2SV=1;tr|A0A087WZK9|A0A087WZK9_HUMANEukaryotictranslationinitiationfactor3subunitHOS=HomosapiensOX=9606GN=EIF3HPE=1SV=1;tr|Q6IB98|Q6IB98_HUMANEukaryotictranslationinitiationfactor3sub…	;;;;;;;	8	3	3	3	14.8	28.375							228180000		168510000							Quantified
A0A024R8U1	Solute carrier family 16 (Monocarboxylic acid transporters), member 3, isoform CRA_a	SLC16A3 hCG_18805		tr|A0A024R8U1|A0A024R8U1_HUMANSolutecarrierfamily16(Monocarboxylicacidtransporters),member3,isoformCRA_aOS=HomosapiensOX=9606GN=SLC16A3PE=4SV=1;sp|O15427|MOT4_HUMANMonocarboxylatetransporter4OS=HomosapiensOX=9606GN=SLC16A3PE=1SV=1;tr|J3QQS9|J3QQS9_HUMANMonocarboxylatetransporter4(Fragment)OS=HomosapiensOX=9606GN=SLC16A3PE=1SV=1;tr|J3QQV2|J3QQV2_HUMANMonocarboxylatetransporter4(Fragment)OS=Homosap…	;;;;;;	7	2	2	2	4.5	49.469						78657000										Identified
O15511	Actin-related protein 2/3 complex subunit 5 (Arp2/3 complex 16 kDa subunit) (p16-ARC)	ARPC5 ARC16	FUNCTION: Component of the Arp2/3 complex, a multiprotein complex that mediates actin polymerization upon stimulation by nucleation-promoting factor (NPF) (PubMed:9230079). The Arp2/3 complex mediates the formation of branched actin networks in the cytoplasm, providing the force for cell motility (PubMed:9230079). In addition to its role in the cytoplasmic cytoskeleton, the Arp2/3 complex also pr…	sp|O15511|ARPC5_HUMANActin-relatedprotein2/3complexsubunit5OS=HomosapiensOX=9606GN=ARPC5PE=1SV=3;tr|Q6IPM3|Q6IPM3_HUMANActin-relatedprotein2/3complexsubunit5OS=HomosapiensOX=9606GN=ARPC5PE=2SV=1;tr|B1ALC0|B1ALC0_HUMANActin-relatedprotein2/3complexsubunit5OS=HomosapiensOX=9606GN=ARPC5PE=1SV=1	;;	3	2	2	2	14.6	16.32															170820000	Identified
O43143	Pre-mRNA-splicing factor ATP-dependent RNA helicase DHX15 (EC 3.6.4.13) (ATP-dependent RNA helicase #46) (DEAH box protein 15)	DHX15 DBP1 DDX15	FUNCTION: Pre-mRNA processing factor involved in disassembly of spliceosomes after the release of mature mRNA. In cooperation with TFIP11 seem to be involved in the transition of the U2, U5 and U6 snRNP-containing IL complex to the snRNP-free IS complex leading to efficient debranching and turnover of excised introns. {ECO:0000269|PubMed:19103666}.	sp|O43143|DHX15_HUMANPre-mRNA-splicingfactorATP-dependentRNAhelicaseDHX15OS=HomosapiensOX=9606GN=DHX15PE=1SV=2;tr|B4E0S6|B4E0S6_HUMANcDNAFLJ55635,highlysimilartopre-mRNA-splicingfactorATP-dependentRNAhelicaseDHX15OS=HomosapiensOX=9606PE=2SV=1	;	2	16	16	16	27.5	90.932	163860000	153550000	139390000		111140000	130290000	375940000	1602500000	774300000			103810000				Quantified
A0A286YF22	D-3-phosphoglycerate dehydrogenase (EC 1.1.1.95)	PHGDH		tr|A0A286YF22|A0A286YF22_HUMAND-3-phosphoglyceratedehydrogenaseOS=HomosapiensOX=9606GN=PHGDHPE=1SV=1;sp|O43175|SERA_HUMAND-3-phosphoglyceratedehydrogenaseOS=HomosapiensOX=9606GN=PHGDHPE=1SV=4;tr|A0A2C9F2M7|A0A2C9F2M7_HUMAND-3-phosphoglyceratedehydrogenaseOS=HomosapiensOX=9606GN=PHGDHPE=1SV=1;tr|V9HW79|V9HW79_HUMAND-3-phosphoglyceratedehydrogenaseOS=HomosapiensOX=9606GN=HEL-S-113PE=2SV=1;tr|B3KSC3…	;;;;;;;;;	24	15	15	15	37.8	55.938	169520000	205720000	200630000		51291000		1678200000	2071800000	1691600000							Quantified
B3KR63	Septin 4, isoform CRA_h (cDNA FLJ33746 fis, clone BRCAN1000105, highly similar to Homo sapiens septin 4 (SEPT4), transcript variant 2, mRNA)	SEPT4 hCG_30696		tr|B3KR63|B3KR63_HUMANSeptin4,isoformCRA_hOS=HomosapiensOX=9606GN=SEPT4PE=2SV=1;tr|J3QRU3|J3QRU3_HUMANSeptin-4OS=HomosapiensOX=9606GN=SEPTIN4PE=1SV=1;tr|J3QLR2|J3QLR2_HUMANSeptin-4(Fragment)OS=HomosapiensOX=9606GN=SEPTIN4PE=1SV=1;tr|A0A5F9ZHS9|A0A5F9ZHS9_HUMANSeptin-4(Fragment)OS=HomosapiensOX=9606GN=SEPTIN4PE=1SV=1;tr|J3QLA8|J3QLA8_HUMANSeptin-4(Fragment)OS=HomosapiensOX=9606GN=SEPTIN4PE=1SV=1;t…	;;;;;;;;	9	1	1	1	6.2	16.309								50422000								Identified
Q6IBN0	PSMD3 protein	PSMD3		tr|Q6IBN0|Q6IBN0_HUMANPSMD3proteinOS=HomosapiensOX=9606GN=PSMD3PE=2SV=1;sp|O43242|PSMD3_HUMAN26Sproteasomenon-ATPaseregulatorysubunit3OS=HomosapiensOX=9606GN=PSMD3PE=1SV=2;tr|B3KNN7|B3KNN7_HUMANcDNAFLJ30049fis,cloneADRGL1000033,highlysimilarto26Sproteasomenon-ATPaseregulatorysubunit3OS=HomosapiensOX=9606PE=2SV=1;tr|B4DEB0|B4DEB0_HUMANcDNAFLJ56054,highlysimilarto26Sproteasomenon-ATPaseregulatorysu…	;;;;;;;	11	22	22	22	48.5	60.945	792260000	875260000	667140000	338900000	540420000	478670000	1426700000	2286800000	1873600000	458090000	676420000	586960000			84725000	Quantified
Q4W5H3	Uncharacterized protein PAPSS1 (Fragment)	PAPSS1		tr|Q4W5H3|Q4W5H3_HUMANUncharacterizedproteinPAPSS1(Fragment)OS=HomosapiensOX=9606GN=PAPSS1PE=4SV=1;tr|Q05BW9|Q05BW9_HUMANPAPSS1protein(Fragment)OS=HomosapiensOX=9606GN=PAPSS1PE=2SV=1;sp|O43252|PAPS1_HUMANBifunctional3'-phosphoadenosine5'-phosphosulfatesynthase1OS=HomosapiensOX=9606GN=PAPSS1PE=1SV=2	;;	3	1	1	1	4.3	29.5								31782000								Identified
F5H3C1	Centromere/kinetochore protein zw10 homolog	ZW10		tr|F5H3C1|F5H3C1_HUMANCentromere/kinetochoreproteinzw10homologOS=HomosapiensOX=9606GN=ZW10PE=1SV=1;tr|B4DUQ3|B4DUQ3_HUMANcDNAFLJ56672,highlysimilartoCentromere/kinetochoreproteinzw10homologOS=HomosapiensOX=9606PE=2SV=1;tr|B2R7C2|B2R7C2_HUMANcDNA,FLJ93375,highlysimilartoHomosapiensZW10,kinetochoreassociated,homolog(Drosophila)(ZW10),mRNAOS=HomosapiensOX=9606PE=2SV=1;sp|O43264|ZW10_HUMANCentromere/…	;;;	4	1	1	1	9.6	15.676												30868000				Identified
O43286	Beta-1,4-galactosyltransferase 5 (Beta-1,4-GalTase 5) (Beta4Gal-T5) (b4Gal-T5) (EC 2.4.1.-) (Beta-1,4-GalT II) (Glucosylceramide beta-1,4-galactosyltransferase) (EC 2.4.1.274) (Lactosylceramide synthase) (LacCer synthase) (UDP-Gal:beta-GlcNAc beta-1,4-galactosyltransferase 5) (UDP-galactose:beta-N-acetylglucosamine beta-1,4-galactosyltransferase 5)	B4GALT5	FUNCTION: Catalyzes the synthesis of lactosylceramide (LacCer) via the transfer of galactose from UDP-galactose to glucosylceramide (GlcCer) (PubMed:24498430). LacCer is the starting point in the biosynthesis of all gangliosides (membrane-bound glycosphingolipids) which play pivotal roles in the CNS including neuronal maturation and axonal and myelin formation (By similarity). Plays a role in the…	sp|O43286|B4GT5_HUMANBeta-1,4-galactosyltransferase5OS=HomosapiensOX=9606GN=B4GALT5PE=1SV=1		1	1	1	1	2.1	45.118															163720000	Identified
D6RBD7	Eukaryotic translation elongation factor 1 epsilon-1 (HCG15559, isoform CRA_d)	EEF1E1 hCG_15559		tr|D6RBD7|D6RBD7_HUMANEukaryotictranslationelongationfactor1epsilon-1OS=HomosapiensOX=9606GN=EEF1E1PE=4SV=1;tr|C9J1V9|C9J1V9_HUMANEEF1E1-BLOC1S5readthrough(NMDcandidate)OS=HomosapiensOX=9606GN=EEF1E1-BLOC1S5PE=4SV=2;sp|O43324|MCA3_HUMANEukaryotictranslationelongationfactor1epsilon-1OS=HomosapiensOX=9606GN=EEF1E1PE=1SV=1;tr|H0YAL7|H0YAL7_HUMANEukaryotictranslationelongationfactor1epsilon-1(Fragmen…	;;;	5	5	5	5	44.7	16.686								200990000	157570000	137680000		132230000				Quantified
O43405	Cochlin (COCH-5B2)	COCH COCH5B2 UNQ257/PRO294	FUNCTION: Plays a role in the control of cell shape and motility in the trabecular meshwork. {ECO:0000269|PubMed:21886777}.	sp|O43405|COCH_HUMANCochlinOS=HomosapiensOX=9606GN=COCHPE=1SV=1;tr|A0A2U3TZE7|A0A2U3TZE7_HUMANCochlinOS=HomosapiensOX=9606GN=COCHPE=1SV=1;tr|G3V4C4|G3V4C4_HUMANCochlinOS=HomosapiensOX=9606GN=COCHPE=1SV=1;tr|A0A2R8Y3T0|A0A2R8Y3T0_HUMANCochlinOS=HomosapiensOX=9606GN=COCHPE=1SV=1;tr|H0YJW4|H0YJW4_HUMANCochlin(Fragment)OS=HomosapiensOX=9606GN=COCHPE=1SV=1;tr|B3KVT3|B3KVT3_HUMANcDNAFLJ41368fis,cloneBR…	;;;;	10	21	21	6	55.5	59.482	107800000	148470000	28213000	19417000000	20178000000	18447000000	351140000		85510000				260660000			Quantified
H0YLI2	Proline-serine-threonine phosphatase-interacting protein 1 (Fragment)	PSTPIP1		tr|H0YLI2|H0YLI2_HUMANProline-serine-threoninephosphatase-interactingprotein1(Fragment)OS=HomosapiensOX=9606GN=PSTPIP1PE=1SV=1;tr|A0A0S2Z528|A0A0S2Z528_HUMANProline-serine-threoninephosphataseinteractingprotein1isoform3OS=HomosapiensOX=9606GN=PSTPIP1PE=1SV=1;tr|H0YLW8|H0YLW8_HUMANProline-serine-threoninephosphatase-interactingprotein1(Fragment)OS=HomosapiensOX=9606GN=PSTPIP1PE=1SV=8;tr|B4DQC0|B4D…	;;;;;;;;	9	1	1	1	7.6	17.01												72778000				Identified
A8KA19	Exportin-T (Exportin(tRNA)) (tRNA exportin)		FUNCTION: tRNA nucleus export receptor which facilitates tRNA translocation across the nuclear pore complex. {ECO:0000256|RuleBase:RU366037}.	tr|A8KA19|A8KA19_HUMANExportin-TOS=HomosapiensOX=9606PE=2SV=1;sp|O43592|XPOT_HUMANExportin-TOS=HomosapiensOX=9606GN=XPOTPE=1SV=2;tr|A0A024RB67|A0A024RB67_HUMANExportin-TOS=HomosapiensOX=9606GN=XPOTPE=3SV=1;tr|F8WDU6|F8WDU6_HUMANExportin-T(Fragment)OS=HomosapiensOX=9606GN=XPOTPE=1SV=8	;;	4	8	8	8	10.1	109.92							190820000	391610000	181780000							Quantified
A0A087WZU5	Tetraspanin-6	TSPAN6		tr|A0A087WZU5|A0A087WZU5_HUMANTetraspanin-6OS=HomosapiensOX=9606GN=TSPAN6PE=1SV=1;tr|A0A024RCI0|A0A024RCI0_HUMANTetraspanin6,isoformCRA_aOS=HomosapiensOX=9606GN=TSPAN6PE=3SV=1;tr|B4DRB0|B4DRB0_HUMANTetraspaninOS=HomosapiensOX=9606PE=2SV=1;tr|B4DUZ1|B4DUZ1_HUMANTetraspaninOS=HomosapiensOX=9606PE=2SV=1;tr|B3KQJ7|B3KQJ7_HUMANTetraspaninOS=HomosapiensOX=9606PE=2SV=1;sp|O43657|TSN6_HUMANTetraspanin-6O…	;;;;;;;	8	4	4	4	30.7	15.609				208200000	177210000			102900000		142990000	189590000	116850000				Quantified
K7ERW9	Deleted.			tr|K7ERW9|K7ERW9_HUMANArsenicalpump-drivingATPase(Fragment)OS=HomosapiensOX=9606GN=GET3PE=1SV=1;tr|B4DEE5|B4DEE5_HUMANArsenicalpump-drivingATPaseOS=HomosapiensOX=9606PE=2SV=1;tr|A0A087WXS7|A0A087WXS7_HUMANATPaseASNA1OS=HomosapiensOX=9606GN=ASNA1PE=1SV=1;sp|O43681|GET3_HUMANATPaseGET3OS=HomosapiensOX=9606GN=GET3PE=1SV=2	;;;	4	1	1	1	10.5	21.872									68040000							Identified
J3QT28	Mitotic checkpoint protein BUB3 (Fragment)	BUB3		tr|J3QT28|J3QT28_HUMANMitoticcheckpointproteinBUB3(Fragment)OS=HomosapiensOX=9606GN=BUB3PE=1SV=1;tr|A0A140VJF3|A0A140VJF3_HUMANTesticulartissueproteinLi27OS=HomosapiensOX=9606PE=2SV=1;sp|O43684|BUB3_HUMANMitoticcheckpointproteinBUB3OS=HomosapiensOX=9606GN=BUB3PE=1SV=1;tr|B4DDM6|B4DDM6_HUMANcDNAFLJ57899,highlysimilartoMitoticcheckpointproteinBUB3OS=HomosapiensOX=9606PE=2SV=1;tr|J3QSX4|J3QSX4_HUMAN…	;;;	5	6	6	6	28.8	31.703						267370000	279430000		280040000							Quantified
A0A0S2Z3G9	Actinin alpha 4 isoform 1 (Fragment)	ACTN4		tr|A0A0S2Z3G9|A0A0S2Z3G9_HUMANActininalpha4isoform1(Fragment)OS=HomosapiensOX=9606GN=ACTN4PE=2SV=1;sp|O43707|ACTN4_HUMANAlpha-actinin-4OS=HomosapiensOX=9606GN=ACTN4PE=1SV=2;tr|Q96BG6|Q96BG6_HUMANACTN4protein(Fragment)OS=HomosapiensOX=9606GN=ACTN4PE=2SV=2;tr|B4E337|B4E337_HUMANcDNAFLJ58087,highlysimilartoAlpha-actinin-4OS=HomosapiensOX=9606PE=2SV=1;tr|B4DSX0|B4DSX0_HUMANcDNAFLJ61380,highlysimilart…	;;;	22	38	38	22	53	104.85	2717800000	3162200000	2337100000	871300000	847750000	934000000	1513400000	3171700000	2426400000	274460000	335100000	371070000	159010000	122210000	460240000	Quantified
O43747	AP-1 complex subunit gamma-1 (Adaptor protein complex AP-1 subunit gamma-1) (Adaptor-related protein complex 1 subunit gamma-1) (Clathrin assembly protein complex 1 gamma-1 large chain) (Gamma1-adaptin) (Golgi adaptor HA1/AP1 adaptin subunit gamma-1)	AP1G1 ADTG CLAPG1	FUNCTION: Subunit of clathrin-associated adaptor protein complex 1 that plays a role in protein sorting in the late-Golgi/trans-Golgi network (TGN) and/or endosomes. The AP complexes mediate both the recruitment of clathrin to membranes and the recognition of sorting signals within the cytosolic tails of transmembrane cargo molecules.	sp|O43747|AP1G1_HUMANAP-1complexsubunitgamma-1OS=HomosapiensOX=9606GN=AP1G1PE=1SV=5;tr|Q8IY97|Q8IY97_HUMANAP-1complexsubunitgammaOS=HomosapiensOX=9606GN=AP1G1PE=2SV=1;tr|A0A140VJE7|A0A140VJE7_HUMANAP-1complexsubunitgammaOS=HomosapiensOX=9606PE=2SV=1;tr|B3KXW5|B3KXW5_HUMANAP-1complexsubunitgammaOS=HomosapiensOX=9606PE=2SV=1;tr|B4DS96|B4DS96_HUMANAdaptin_Ndomain-containingproteinOS=HomosapiensOX=96…	;;;;;	9	7	7	7	8.8	91.35	264860000	263260000	236220000		256500000											Quantified
O43776	Asparagine--tRNA ligase, cytoplasmic (EC 6.1.1.22) (Asparaginyl-tRNA synthetase) (AsnRS) (Asparaginyl-tRNA synthetase 1)	NARS1 NARS NRS	FUNCTION: Catalyzes the attachment of asparagine to tRNA(Asn) in a two-step reaction: asparagine is first activated by ATP to form Asn-AMP and then transferred to the acceptor end of tRNA(Asn) (PubMed:9421509). In addition to its essential role in protein synthesis, acts as a signaling molecule that induced migration of CCR3-expressing cells (PubMed:30171954, PubMed:12235211). {ECO:0000269|PubMed…	sp|O43776|SYNC_HUMANAsparagine--tRNAligase,cytoplasmicOS=HomosapiensOX=9606GN=NARS1PE=1SV=1;tr|B4DN60|B4DN60_HUMANcDNAFLJ52703,highlysimilartoAsparaginyl-tRNAsynthetase,cytoplasmic(EC6.1.1.22)OS=HomosapiensOX=9606PE=2SV=1;tr|K7EPK2|K7EPK2_HUMANAsparagine--tRNAligase,cytoplasmic(Fragment)OS=HomosapiensOX=9606GN=NARS1PE=1SV=1;tr|K7EQ35|K7EQ35_HUMANAsparagine--tRNAligase,cytoplasmic(Fragment)OS=Homo…	;	9	15	15	15	35.8	62.942	818400000	708540000	946550000	124190000	107210000	145770000	1125500000	1098100000	1173600000		185170000					Quantified
B2R6U8	Cleavage and polyadenylation specificity factor subunit 5		FUNCTION: Component of the cleavage factor Im (CFIm) complex that functions as an activator of the pre-mRNA 3'-end cleavage and polyadenylation processing required for the maturation of pre-mRNA into functional mRNAs. CFIm contributes to the recruitment of multiprotein complexes on specific sequences on the pre-mRNA 3'-end, so called cleavage and polyadenylation signals (pA signals). Most pre-mRN…	tr|B2R6U8|B2R6U8_HUMANCleavageandpolyadenylationspecificityfactorsubunit5OS=HomosapiensOX=9606PE=2SV=1;tr|A0A024R6W2|A0A024R6W2_HUMANCleavageandpolyadenylationspecificityfactorsubunit5OS=HomosapiensOX=9606GN=NUDT21PE=3SV=1;sp|O43809|CPSF5_HUMANCleavageandpolyadenylationspecificityfactorsubunit5OS=HomosapiensOX=9606GN=NUDT21PE=1SV=1;tr|Q5HYH5|Q5HYH5_HUMANUncharacterizedproteinDKFZp313O211OS=Homosa…	;;;;	5	2	2	2	10.6	26.215		94233000	138140000					176490000								Quantified
E9PHS0	Glutathione S-transferase LANCL1 (Fragment)	LANCL1		tr|E9PHS0|E9PHS0_HUMANGlutathioneS-transferaseLANCL1(Fragment)OS=HomosapiensOX=9606GN=LANCL1PE=1SV=1;tr|Q6FHH6|Q6FHH6_HUMANLANCL1protein(Fragment)OS=HomosapiensOX=9606GN=LANCL1PE=2SV=1;tr|Q53TN2|Q53TN2_HUMANLanClantibioticsynthetasecomponentC-like1(Bacterial),isoformCRA_aOS=HomosapiensOX=9606GN=LANCL1PE=4SV=1;tr|B2R602|B2R602_HUMANcDNA,FLJ92709,highlysimilartoHomosapiensLanClantibioticsynthetasec…	;;;;;	8	3	3	3	26	22.042									68660000							Identified
O43818	U3 small nucleolar RNA-interacting protein 2 (RRP9 homolog) (U3 small nucleolar ribonucleoprotein-associated 55 kDa protein) (U3 snoRNP-associated 55 kDa protein) (U3-55K)	RRP9 RNU3IP2 U355K	FUNCTION: Component of a nucleolar small nuclear ribonucleoprotein particle (snoRNP) thought to participate in the processing and modification of pre-ribosomal RNA (pre-rRNA). {ECO:0000269|PubMed:26867678}.	sp|O43818|U3IP2_HUMANU3smallnucleolarRNA-interactingprotein2OS=HomosapiensOX=9606GN=RRP9PE=1SV=1		1	2	2	2	5.5	51.84									33575000							Identified
O43854	EGF-like repeat and discoidin I-like domain-containing protein 3 (Developmentally-regulated endothelial cell locus 1 protein) (Integrin-binding protein DEL1)	EDIL3 DEL1	FUNCTION: Promotes adhesion of endothelial cells through interaction with the alpha-v/beta-3 integrin receptor. Inhibits formation of vascular-like structures. May be involved in regulation of vascular morphogenesis of remodeling in embryonic development.	sp|O43854|EDIL3_HUMANEGF-likerepeatanddiscoidinI-likedomain-containingprotein3OS=HomosapiensOX=9606GN=EDIL3PE=1SV=1;tr|B7Z865|B7Z865_HUMANcDNAFLJ50929,highlysimilartoEGF-likerepeatanddiscoidinI-likedomain-containingprotein3OS=HomosapiensOX=9606PE=2SV=1		2	26	26	26	61.7	53.764	155400000			17948000000	17808000000	16469000000	109520000			13002000000	12018000000	12682000000	362150000		40630000	Quantified
Q6ZMM9	cDNA FLJ16815 fis, clone THYMU3044175, highly similar to Adenosylhomocysteinase			tr|Q6ZMM9|Q6ZMM9_HUMANcDNAFLJ16815fis,cloneTHYMU3044175,highlysimilartoAdenosylhomocysteinaseOS=HomosapiensOX=9606PE=2SV=1;tr|Q2NKW8|Q2NKW8_HUMANAdenosylhomocysteinase(Fragment)OS=HomosapiensOX=9606GN=AHCYL1PE=2SV=1;tr|H0Y8B3|H0Y8B3_HUMANAdenosylhomocysteinase3(Fragment)OS=HomosapiensOX=9606GN=AHCYL2PE=1SV=1;tr|Q6ZNS6|Q6ZNS6_HUMANAdenosylhomocysteinaseOS=HomosapiensOX=9606PE=2SV=1;tr|A0A024R0A8|A…	;;;;;;;	11	4	4	4	12.9	35.359							91444000									Identified
O43897	Tolloid-like protein 1 (EC 3.4.24.-)	TLL1 TLL	FUNCTION: Protease which processes procollagen C-propeptides, such as chordin, pro-biglycan and pro-lysyl oxidase. Required for the embryonic development. Predominant protease, which in the development, influences dorsal-ventral patterning and skeletogenesis.	sp|O43897|TLL1_HUMANTolloid-likeprotein1OS=HomosapiensOX=9606GN=TLL1PE=1SV=1;tr|E9PD25|E9PD25_HUMANMetalloendopeptidaseOS=HomosapiensOX=9606GN=TLL1PE=1SV=1;tr|B7ZLW3|B7ZLW3_HUMANMetalloendopeptidaseOS=HomosapiensOX=9606GN=TLL1PE=2SV=1;tr|D6RCE0|D6RCE0_HUMANTolloid-likeprotein1(Fragment)OS=HomosapiensOX=9606GN=TLL1PE=1SV=8	;;	4	12	10	10	16	114.71										341880000	348640000	359200000				Quantified
G3V1B8	Protein ZNRD2 (Sjogren's syndrome/scleroderma autoantigen 1, isoform CRA_b)	ZNRD2 SSSCA1 hCG_23279		tr|G3V1B8|G3V1B8_HUMANProteinZNRD2OS=HomosapiensOX=9606GN=ZNRD2PE=1SV=1;tr|H0YEB6|H0YEB6_HUMANProteinZNRD2(Fragment)OS=HomosapiensOX=9606GN=ZNRD2PE=1SV=1;sp|O60232|ZNRD2_HUMANProteinZNRD2OS=HomosapiensOX=9606GN=ZNRD2PE=1SV=1	;;	3	1	1	1	13	17.176											82445000					Identified
B0AZM4	cDNA, FLJ79464, highly similar to Homo sapiens aquarius (Fragment)			tr|B0AZM4|B0AZM4_HUMANcDNA,FLJ79464,highlysimilartoHomosapiensaquarius(Fragment)OS=HomosapiensOX=9606PE=2SV=1;tr|A8K6F0|A8K6F0_HUMANRNAhelicaseaquariusOS=HomosapiensOX=9606PE=2SV=1;tr|A0A024R9L1|A0A024R9L1_HUMANRNAhelicaseaquariusOS=HomosapiensOX=9606GN=AQRPE=3SV=1;sp|O60306|AQR_HUMANRNAhelicaseaquariusOS=HomosapiensOX=9606GN=AQRPE=1SV=4	;;;	4	2	2	2	1.8	156.84									29432000							Identified
Q05CK9	SYNCRIP protein (Fragment)	SYNCRIP		tr|Q05CK9|Q05CK9_HUMANSYNCRIPprotein(Fragment)OS=HomosapiensOX=9606GN=SYNCRIPPE=2SV=1;tr|B7Z645|B7Z645_HUMANHeterogeneousnuclearribonucleoproteinQOS=HomosapiensOX=9606GN=SYNCRIPPE=1SV=1;tr|Q59GL1|Q59GL1_HUMANSynaptotagminbinding,cytoplasmicRNAinteractingproteinvariant(Fragment)OS=HomosapiensOX=9606PE=2SV=1;tr|B2R8Z8|B2R8Z8_HUMANcDNA,FLJ94136,highlysimilartoHomosapienssynaptotagminbinding,cytoplas…	;;;;	6	5	5	2	13.5	50.65														233560000	184080000	Quantified
C9J5S0	Beta-1,4-galactosyltransferase 4 (Fragment)	B4GALT4		tr|C9J5S0|C9J5S0_HUMANBeta-1,4-galactosyltransferase4(Fragment)OS=HomosapiensOX=9606GN=B4GALT4PE=1SV=1;tr|C9J4S5|C9J4S5_HUMANBeta-1,4-galactosyltransferase4(Fragment)OS=HomosapiensOX=9606GN=B4GALT4PE=1SV=1;tr|E7ETS9|E7ETS9_HUMANBeta-1,4-galactosyltransferase4OS=HomosapiensOX=9606GN=B4GALT4PE=1SV=1;tr|C9J3R8|C9J3R8_HUMANBeta-1,4-galactosyltransferase4OS=HomosapiensOX=9606GN=B4GALT4PE=1SV=1;tr|B3KM…	;;;;;;	7	1	1	1	15.3	13.382															55905000	Identified
O60568	Multifunctional procollagen lysine hydroxylase and glycosyltransferase LH3 [Includes: Procollagen-lysine,2-oxoglutarate 5-dioxygenase 3 (EC 1.14.11.4) (Lysyl hydroxylase 3) (LH3); Procollagen glycosyltransferase (EC 2.4.1.50) (EC 2.4.1.66) (Galactosylhydroxylysine-glucosyltransferase) (Procollagen galactosyltransferase) (Procollagen glucosyltransferase)]	PLOD3	FUNCTION: Multifunctional enzyme that catalyzes a series of essential post-translational modifications on Lys residues in procollagen (PubMed:11956192, PubMed:12475640, PubMed:18298658, PubMed:30089812, PubMed:18834968). Plays a redundant role in catalyzing the formation of hydroxylysine residues in -Xaa-Lys-Gly- sequences in collagens (PubMed:9582318, PubMed:9724729, PubMed:11956192, PubMed:1247…	sp|O60568|PLOD3_HUMANMultifunctionalprocollagenlysinehydroxylaseandglycosyltransferaseLH3OS=HomosapiensOX=9606GN=PLOD3PE=1SV=1;tr|B3KQQ3|B3KQQ3_HUMANcDNAPSEC0016fis,cloneNT2RM1001076,highlysimilartoProcollagen-lysine,2-oxoglutarate5-dioxygenase3OS=HomosapiensOX=9606PE=2SV=1;tr|Q9UG85|Q9UG85_HUMANUncharacterizedproteinDKFZp564O1822(Fragment)OS=HomosapiensOX=9606GN=DKFZp564O1822PE=2SV=1;tr|H7C2S8|H…	;;	11	32	32	32	59.2	84.784	6141000000	8701800000	7583500000	1606400000	1415800000	1121200000	93847000	41891000		447280000	557620000	550980000	63250000		124390000	Quantified
H9KV28	Protein diaphanous homolog 1	DIAPH1		tr|H9KV28|H9KV28_HUMANProteindiaphanoushomolog1OS=HomosapiensOX=9606GN=DIAPH1PE=1SV=2;tr|A0RZB8|A0RZB8_HUMANDiaphanous-1OS=HomosapiensOX=9606GN=DIAPH1PE=2SV=1;tr|A0A140T8Z0|A0A140T8Z0_HUMANProteindiaphanoushomolog1OS=HomosapiensOX=9606GN=DIAPH1PE=1SV=1;tr|Q6URC4|Q6URC4_HUMANDiaphanous1OS=HomosapiensOX=9606PE=2SV=1;tr|A0A0G2JH68|A0A0G2JH68_HUMANProteindiaphanoushomolog1OS=HomosapiensOX=9606GN=DIAP…	;;;;;;;;	13	4	4	4	4.3	136.85								60144000								Identified
O60635	Tetraspanin-1 (Tspan-1) (Tetraspan NET-1) (Tetraspanin TM4-C)	TSPAN1		sp|O60635|TSN1_HUMANTetraspanin-1OS=HomosapiensOX=9606GN=TSPAN1PE=1SV=2		1	1	1	1	5.4	26.301												108240000				Identified
D6RB59	Exocyst complex component 3	EXOC3		tr|D6RB59|D6RB59_HUMANExocystcomplexcomponent3OS=HomosapiensOX=9606GN=EXOC3PE=1SV=1;tr|A0A024QYZ6|A0A024QYZ6_HUMANExocystcomplexcomponent3,isoformCRA_aOS=HomosapiensOX=9606GN=EXOC3PE=4SV=1;sp|O60645|EXOC3_HUMANExocystcomplexcomponent3OS=HomosapiensOX=9606GN=EXOC3PE=1SV=3;tr|D6RBR9|D6RBR9_HUMANExocystcomplexcomponent3(Fragment)OS=HomosapiensOX=9606GN=EXOC3PE=1SV=8;tr|Q69YP2|Q69YP2_HUMANUncharacter…	;;;;	5	2	2	2	6.1	53.241												98086000				Identified
O60687	Sushi repeat-containing protein SRPX2 (Sushi-repeat protein upregulated in leukemia)	SRPX2 SRPUL	FUNCTION: Acts as a ligand for the urokinase plasminogen activator surface receptor. Plays a role in angiogenesis by inducing endothelial cell migration and the formation of vascular network (cords). Involved in cellular migration and adhesion. Increases the phosphorylation levels of FAK. Interacts with and increases the mitogenic activity of HGF. Promotes synapse formation. May have a role in th…	sp|O60687|SRPX2_HUMANSushirepeat-containingproteinSRPX2OS=HomosapiensOX=9606GN=SRPX2PE=1SV=1;tr|A0A1W2PNZ6|A0A1W2PNZ6_HUMANSushirepeat-containingproteinSRPX2(Fragment)OS=HomosapiensOX=9606GN=SRPX2PE=1SV=1		2	3	3	3	9.7	52.971											68002000					Identified
O60701	UDP-glucose 6-dehydrogenase (UDP-Glc dehydrogenase) (UDP-GlcDH) (UDPGDH) (EC 1.1.1.22)	UGDH	FUNCTION: Catalyzes the formation of UDP-alpha-D-glucuronate, a constituent of complex glycosaminoglycans (PubMed:21961565, PubMed:21502315, PubMed:23106432, PubMed:22123821, PubMed:25478983, PubMed:27966912, PubMed:30420606, PubMed:30457329). Required for the biosynthesis of chondroitin sulfate and heparan sulfate. Required for embryonic development via its role in the biosynthesis of glycosamin…	sp|O60701|UGDH_HUMANUDP-glucose6-dehydrogenaseOS=HomosapiensOX=9606GN=UGDHPE=1SV=1;tr|Q9NQ81|Q9NQ81_HUMANUridinediphospho-glucosedehydrogenase(Fragment)OS=HomosapiensOX=9606GN=GDHPE=4SV=1;tr|E7ER83|E7ER83_HUMANUDP-glucose6-dehydrogenase(Fragment)OS=HomosapiensOX=9606GN=UGDHPE=1SV=1;tr|E7ETF4|E7ETF4_HUMANUDP-glucose6-dehydrogenase(Fragment)OS=HomosapiensOX=9606GN=UGDHPE=1SV=1;tr|E7EV97|E7EV97_HUMA…		10	19	19	19	53.2	55.023	547550000	592980000	689440000	694610000	884950000	810660000	867060000	1225500000	677170000	307520000	378390000	444400000				Quantified
Q96FS1	CTNND1 protein (Fragment)	CTNND1		tr|Q96FS1|Q96FS1_HUMANCTNND1protein(Fragment)OS=HomosapiensOX=9606GN=CTNND1PE=2SV=2;tr|C9JZR2|C9JZR2_HUMANCatenindelta-1OS=HomosapiensOX=9606GN=CTNND1PE=1SV=2;sp|O60716|CTND1_HUMANCatenindelta-1OS=HomosapiensOX=9606GN=CTNND1PE=1SV=1;tr|Q7KZJ3|Q7KZJ3_HUMANCatenin(Cadherin-associatedprotein),delta1OS=HomosapiensOX=9606PE=2SV=1;tr|A0A024R4Z0|A0A024R4Z0_HUMANCatenin(Cadherin-associatedprotein),delta1…	;;;;;;	10	11	11	11	18.9	92.387	201520000		198680000				356480000	465220000	372780000							Quantified
B2R4S9	Histone H2B	HIST1H2BC HIST1H2BE HIST1H2BF HIST1H2BG HIST1H2BI hCG_1640484 hCG_1640985 hCG_1641780 hCG_1787353 hCG_1787365		tr|B2R4S9|B2R4S9_HUMANHistoneH2BOS=HomosapiensOX=9606GN=HIST1H2BCPE=2SV=1;tr|A0A024RCL8|A0A024RCL8_HUMANHistoneH2BOS=HomosapiensOX=9606GN=HIST1H2BKPE=3SV=1;tr|A0A024RCJ9|A0A024RCJ9_HUMANHistoneH2BOS=HomosapiensOX=9606GN=HIST1H2BNPE=3SV=1;tr|A0A024QZZ7|A0A024QZZ7_HUMANHistoneH2BOS=HomosapiensOX=9606GN=HIST1H2BDPE=3SV=1;sp|Q99879|H2B1M_HUMANHistoneH2Btype1-MOS=HomosapiensOX=9606GN=H2BC14PE=1SV=3;sp…	;;;;;;;;;;;;;;;;	17	9	1	0	58.7	13.906	12937000000	12016000000	11150000000			9254500000		6681800000		4056500000			2505300000		14917000000	Quantified
B3KM86	Eukaryotic translation initiation factor 5B (Translation initiation factor IF-2)			tr|B3KM86|B3KM86_HUMANcDNAFLJ10524fis,cloneNT2RP2000880,highlysimilartoEukaryotictranslationinitiationfactor5BOS=HomosapiensOX=9606PE=2SV=1;tr|D3DVI5|D3DVI5_HUMANEukaryotictranslationinitiationfactor5B,isoformCRA_bOS=HomosapiensOX=9606GN=EIF5BPE=4SV=1;tr|Q8N5A0|Q8N5A0_HUMANEukaryotictranslationinitiationfactor5BOS=HomosapiensOX=9606GN=EIF5BPE=1SV=1;tr|A0A087WUT6|A0A087WUT6_HUMANEukaryotictranslat…	;;;;	5	2	2	2	4.9	71.492								74304000								Identified
A0A024R6S1	DnaJ (Hsp40) homolog, subfamily A, member 2, isoform CRA_a	DNAJA2 hCG_21797		tr|A0A024R6S1|A0A024R6S1_HUMANDnaJ(Hsp40)homolog,subfamilyA,member2,isoformCRA_aOS=HomosapiensOX=9606GN=DNAJA2PE=3SV=1;sp|O60884|DNJA2_HUMANDnaJhomologsubfamilyAmember2OS=HomosapiensOX=9606GN=DNAJA2PE=1SV=1;tr|A0A087WT48|A0A087WT48_HUMANDnaJhomologsubfamilyAmember2(Fragment)OS=HomosapiensOX=9606GN=DNAJA2PE=1SV=1;tr|T2DN57|T2DN57_HUMANDNAJA2/NETO2fusionprotein2OS=HomosapiensOX=9606PE=2SV=1;tr|T2DP…	;	5	5	5	5	12.9	45.745	98446000					128720000	212420000		204020000			112520000				Quantified
B3KQA5	cDNA FLJ90052 fis, clone HEMBA1002767, highly similar to Beta-1,4-galactosyltransferase 2			tr|B3KQA5|B3KQA5_HUMANcDNAFLJ90052fis,cloneHEMBA1002767,highlysimilartoBeta-1,4-galactosyltransferase2OS=HomosapiensOX=9606PE=2SV=1;sp|O60909|B4GT2_HUMANBeta-1,4-galactosyltransferase2OS=HomosapiensOX=9606GN=B4GALT2PE=1SV=1	;	2	1	1	1	5.8	30.005																Identified
B2R717	cDNA, FLJ93235, highly similar to Homo sapiens cathepsin L2 (CTSL2), mRNA			tr|B2R717|B2R717_HUMANcDNA,FLJ93235,highlysimilartoHomosapienscathepsinL2(CTSL2),mRNAOS=HomosapiensOX=9606PE=2SV=1;tr|A0A024R141|A0A024R141_HUMANCathepsinL2,isoformCRA_aOS=HomosapiensOX=9606GN=CTSL2PE=3SV=1;sp|O60911|CATL2_HUMANCathepsinL2OS=HomosapiensOX=9606GN=CTSVPE=1SV=2	;;	3	15	15	14	53.6	37.371					62219000								6841700000	5099100000	5359700000	Quantified
O60928	Inward rectifier potassium channel 13 (Inward rectifier K(+) channel Kir7.1) (Potassium channel, inwardly rectifying subfamily J member 13)	KCNJ13	FUNCTION: Inward rectifier potassium channels are characterized by a greater tendency to allow potassium to flow into the cell rather than out of it. Their voltage dependence is regulated by the concentration of extracellular potassium; as external potassium is raised, the voltage range of the channel opening shifts to more positive voltages. The inward rectification is mainly due to the blockage…	sp|O60928|KCJ13_HUMANInwardrectifierpotassiumchannel13OS=HomosapiensOX=9606GN=KCNJ13PE=1SV=1		1	1	1	1	3.3	40.529												13602000000				Identified
V9HWG7	Epididymis secretory protein Li 52	HEL-S-52		tr|V9HWG7|V9HWG7_HUMANEpididymissecretoryproteinLi52OS=HomosapiensOX=9606GN=HEL-S-52PE=2SV=1;tr|Q53GN4|Q53GN4_HUMANWDrepeatdomain1,isoformCRA_a(Fragment)OS=HomosapiensOX=9606GN=WDR1PE=2SV=1;sp|O75083|WDR1_HUMANWDrepeat-containingprotein1OS=HomosapiensOX=9606GN=WDR1PE=1SV=4;tr|Q59ER5|Q59ER5_HUMANWDrepeat-containingprotein1isoform1variant(Fragment)OS=HomosapiensOX=9606PE=2SV=1;tr|Q53H17|Q53H17_HUMA…	;;;;;;;	11	19	19	19	48	66.193	1598900000	1772500000	1738000000	994490000	1375100000	964610000	1534100000	1445600000	1465300000	694600000	1054800000	762580000				Quantified
A0A024R994	Copine III, isoform CRA_a	CPNE3 hCG_17274		tr|A0A024R994|A0A024R994_HUMANCopineIII,isoformCRA_aOS=HomosapiensOX=9606GN=CPNE3PE=4SV=1;sp|O75131|CPNE3_HUMANCopine-3OS=HomosapiensOX=9606GN=CPNE3PE=1SV=1;tr|E5RFT7|E5RFT7_HUMANCopine-3(Fragment)OS=HomosapiensOX=9606GN=CPNE3PE=1SV=1;tr|Q4G168|Q4G168_HUMANCPNE4proteinOS=HomosapiensOX=9606GN=CPNE4PE=2SV=1;tr|A0A087WUS8|A0A087WUS8_HUMANCopine-3(Fragment)OS=HomosapiensOX=9606GN=CPNE3PE=1SV=1;tr|A0A…	;	21	4	4	4	8.8	60.13									147430000							Identified
K7EIG1	Clustered mitochondria protein homolog (Fragment)	CLUH	FUNCTION: mRNA-binding protein involved in proper cytoplasmic distribution of mitochondria. {ECO:0000256|SAAS:SAAS00983568}.	tr|K7EIG1|K7EIG1_HUMANClusteredmitochondriaproteinhomolog(Fragment)OS=HomosapiensOX=9606GN=CLUHPE=1SV=2;sp|O75153|CLU_HUMANClusteredmitochondriaproteinhomologOS=HomosapiensOX=9606GN=CLUHPE=1SV=2;tr|A0A494C0R8|A0A494C0R8_HUMANClusteredmitochondriaproteinhomologOS=HomosapiensOX=9606GN=CLUHPE=1SV=1;tr|I3L2B0|I3L2B0_HUMANClusteredmitochondriaproteinhomologOS=HomosapiensOX=9606GN=CLUHPE=1SV=3;tr|I3L31…	;;;	7	9	9	9	8.3	140.49							178690000		164810000							Quantified
O75339	Cartilage intermediate layer protein 1 (CILP-1) (Cartilage intermediate-layer protein) [Cleaved into: Cartilage intermediate layer protein 1 C1; Cartilage intermediate layer protein 1 C2]	CILP UNQ602/PRO1188	FUNCTION: Probably plays a role in cartilage scaffolding. May act by antagonizing TGF-beta1 (TGFB1) and IGF1 functions. Has the ability to suppress IGF1-induced proliferation and sulfated proteoglycan synthesis, and inhibits ligand-induced IGF1R autophosphorylation. May inhibit TGFB1-mediated induction of cartilage matrix genes via its interaction with TGFB1. Overexpression may lead to impair cho…	sp|O75339|CILP1_HUMANCartilageintermediatelayerprotein1OS=HomosapiensOX=9606GN=CILPPE=1SV=4		1	2	2	2	1.4	132.56																Identified
Q53FC3	Programmed cell death 6 variant (Fragment)			tr|Q53FC3|Q53FC3_HUMANProgrammedcelldeath6variant(Fragment)OS=HomosapiensOX=9606PE=2SV=1;sp|O75340|PDCD6_HUMANProgrammedcelldeathprotein6OS=HomosapiensOX=9606GN=PDCD6PE=1SV=1;tr|A0A024QZ42|A0A024QZ42_HUMANHCG1985580,isoformCRA_cOS=HomosapiensOX=9606GN=PDCD6PE=1SV=1;tr|H0Y9X3|H0Y9X3_HUMANProgrammedcelldeathprotein6(Fragment)OS=HomosapiensOX=9606GN=PDCD6PE=1SV=1;tr|A0A087WZ38|A0A087WZ38_HUMANProgra…	;;	5	4	4	4	22	21.896	123500000	122270000		149150000	60185000	169990000	259500000	165020000		78306000		67164000				Quantified
E5RIW3	Tubulin-specific chaperone A	TBCA		tr|E5RIW3|E5RIW3_HUMANTubulin-specificchaperoneAOS=HomosapiensOX=9606GN=TBCAPE=1SV=1;tr|Q6FGD7|Q6FGD7_HUMANTubulin-specificchaperoneAOS=HomosapiensOX=9606GN=TBCAPE=2SV=1;sp|O75347|TBCA_HUMANTubulin-specificchaperoneAOS=HomosapiensOX=9606GN=TBCAPE=1SV=3;tr|E5RJD8|E5RJD8_HUMANTubulin-specificchaperoneAOS=HomosapiensOX=9606GN=TBCAPE=1SV=1;tr|E5RHG6|E5RHG6_HUMANTubulin-specificchaperoneAOS=Homosapien…	;;;;	5	2	2	2	22.6	10.08															88662000	Identified
O75367	Core histone macro-H2A.1 (Histone macroH2A1) (mH2A1) (Histone H2A.y) (H2A/y) (Medulloblastoma antigen MU-MB-50.205)	MACROH2A1 H2AFY	FUNCTION: Variant histone H2A which replaces conventional H2A in a subset of nucleosomes where it represses transcription (PubMed:12718888, PubMed:15621527, PubMed:16428466). Nucleosomes wrap and compact DNA into chromatin, limiting DNA accessibility to the cellular machineries which require DNA as a template. Histones thereby play a central role in transcription regulation, DNA repair, DNA repli…	sp|O75367|H2AY_HUMANCorehistonemacro-H2A.1OS=HomosapiensOX=9606GN=MACROH2A1PE=1SV=4;tr|B4DJC3|B4DJC3_HUMANHistoneH2AOS=HomosapiensOX=9606GN=MACROH2A1PE=1SV=1;tr|D6RCF2|D6RCF2_HUMANHistoneH2AOS=HomosapiensOX=9606GN=MACROH2A1PE=1SV=1;tr|Q59FH0|Q59FH0_HUMANH2Ahistonefamily,memberYisoform2variant(Fragment)OS=HomosapiensOX=9606PE=2SV=1;tr|Q9HA11|Q9HA11_HUMANHistoneH2AOS=HomosapiensOX=9606PE=2SV=1;tr|A…	;	8	11	11	11	39	39.617	1153400000	1056400000	682790000	223800000	346190000	362110000	712900000	1484400000	1210700000		261360000					Quantified
O75369	Filamin-B (FLN-B) (ABP-278) (ABP-280 homolog) (Actin-binding-like protein) (Beta-filamin) (Filamin homolog 1) (Fh1) (Filamin-3) (Thyroid autoantigen) (Truncated actin-binding protein) (Truncated ABP)	FLNB FLN1L FLN3 TABP TAP	FUNCTION: Connects cell membrane constituents to the actin cytoskeleton. May promote orthogonal branching of actin filaments and links actin filaments to membrane glycoproteins. Anchors various transmembrane proteins to the actin cytoskeleton. Interaction with FLNA may allow neuroblast migration from the ventricular zone into the cortical plate. Various interactions and localizations of isoforms …	sp|O75369|FLNB_HUMANFilamin-BOS=HomosapiensOX=9606GN=FLNBPE=1SV=2;tr|A0A024R321|A0A024R321_HUMANFilaminB,beta(Actinbindingprotein278),isoformCRA_aOS=HomosapiensOX=9606GN=FLNBPE=4SV=1;tr|Q68CT4|Q68CT4_HUMANUncharacterizedproteinDKFZp686A1668OS=HomosapiensOX=9606GN=DKFZp686A1668PE=2SV=1;tr|E7EN95|E7EN95_HUMANFilamin-BOS=HomosapiensOX=9606GN=FLNBPE=1SV=1;tr|H7C5L4|H7C5L4_HUMANFilamin-B(Fragment)OS=H…	;;;	7	122	122	107	64.3	278.16	12590000000	12414000000	13744000000	14350000000	17064000000	19086000000	8815700000	9201300000	7583400000	7842600000	9350600000	9475900000	1111700000	5282200000	5793600000	Quantified
B4DJV2	Citrate synthase	CS		tr|B4DJV2|B4DJV2_HUMANCitratesynthaseOS=HomosapiensOX=9606GN=CSPE=1SV=1;tr|A0A024RB75|A0A024RB75_HUMANCitratesynthaseOS=HomosapiensOX=9606GN=CSPE=3SV=1;sp|O75390|CISY_HUMANCitratesynthase,mitochondrialOS=HomosapiensOX=9606GN=CSPE=1SV=2;tr|A0A0C4DGI3|A0A0C4DGI3_HUMANCitratesynthaseOS=HomosapiensOX=9606GN=CSPE=1SV=1;tr|B3KTN4|B3KTN4_HUMANCitratesynthaseOS=HomosapiensOX=9606PE=2SV=1;tr|F8VPF9|F8VPF9…	;;;;	26	9	9	9	27.4	50.431	320430000	270360000	256660000				444690000	666480000	509260000		283660000	185480000				Quantified
O75475	PC4 and SFRS1-interacting protein (CLL-associated antigen KW-7) (Dense fine speckles 70 kDa protein) (DFS 70) (Lens epithelium-derived growth factor) (Transcriptional coactivator p75/p52)	PSIP1 DFS70 LEDGF PSIP2	FUNCTION: Transcriptional coactivator involved in neuroepithelial stem cell differentiation and neurogenesis. Involved in particular in lens epithelial cell gene regulation and stress responses. May play an important role in lens epithelial to fiber cell terminal differentiation. May play a protective role during stress-induced apoptosis. Isoform 2 is a more general and stronger transcriptional c…	sp|O75475|PSIP1_HUMANPC4andSFRS1-interactingproteinOS=HomosapiensOX=9606GN=PSIP1PE=1SV=1;tr|Q05CM9|Q05CM9_HUMANPSIP1protein(Fragment)OS=HomosapiensOX=9606GN=PSIP1PE=2SV=1	;	2	2	2	2	4.7	60.103			42956000													Identified
Q86SV6	K-glypican	GPC4	FUNCTION: Cell surface proteoglycan that bears heparan sulfate. {ECO:0000256|RuleBase:RU003519}.	tr|Q86SV6|Q86SV6_HUMANK-glypicanOS=HomosapiensOX=9606GN=GPC4PE=3SV=1;sp|O75487|GPC4_HUMANGlypican-4OS=HomosapiensOX=9606GN=GPC4PE=1SV=4	;	2	4	4	4	11.4	61.675	189760000	201240000	172480000							189750000	269510000	159020000				Quantified
A0A024R5H0	Barrier to autointegration factor 1, isoform CRA_a	BANF1 hCG_23287		tr|A0A024R5H0|A0A024R5H0_HUMANBarriertoautointegrationfactor1,isoformCRA_aOS=HomosapiensOX=9606GN=BANF1PE=4SV=1;sp|O75531|BAF_HUMANBarrier-to-autointegrationfactorOS=HomosapiensOX=9606GN=BANF1PE=1SV=1;tr|B2R4V4|B2R4V4_HUMANcDNA,FLJ92232,highlysimilartoHomosapiensbarriertoautointegrationfactor1(BANF1),mRNAOS=HomosapiensOX=9606PE=2SV=1	;;	3	4	4	4	48.3	10.058	342780000	270190000	273180000	198270000	194420000	206700000	285640000	206360000	377190000			168670000			207280000	Quantified
O75533	Splicing factor 3B subunit 1 (Pre-mRNA-splicing factor SF3b 155 kDa subunit) (SF3b155) (Spliceosome-associated protein 155) (SAP 155)	SF3B1 SAP155	FUNCTION: Involved in pre-mRNA splicing as a component of the splicing factor SF3B complex (PubMed:27720643). SF3B complex is required for 'A' complex assembly formed by the stable binding of U2 snRNP to the branchpoint sequence (BPS) in pre-mRNA. Sequence independent binding of SF3A/SF3B complex upstream of the branch site is essential, it may anchor U2 snRNP to the pre-mRNA (PubMed:12234937). T…	sp|O75533|SF3B1_HUMANSplicingfactor3Bsubunit1OS=HomosapiensOX=9606GN=SF3B1PE=1SV=3;tr|H7C341|H7C341_HUMANSplicingfactor3Bsubunit1(Fragment)OS=HomosapiensOX=9606GN=SF3B1PE=1SV=1;tr|Q7Z497|Q7Z497_HUMANSF3B1protein(Fragment)OS=HomosapiensOX=9606GN=SF3B1PE=2SV=1;tr|A0JLT9|A0JLT9_HUMANSF3B1protein(Fragment)OS=HomosapiensOX=9606GN=SF3B1PE=2SV=1;tr|Q32Q20|Q32Q20_HUMANSF3B1protein(Fragment)OS=Homosapiens…		7	13	13	13	12.6	145.83	160590000	219590000	220610000	137240000	145230000	218060000	279750000	839750000	370000000	213530000	144430000	151980000			93811000	Quantified
Q9GZV0	cDNA FLJ12454 fis, clone NT2RM1000555, highly similar to UNR PROTEIN (cDNA FLJ12466 fis, clone NT2RM1000826, highly similar to UNR PROTEIN)			tr|Q9GZV0|Q9GZV0_HUMANcDNAFLJ12454fis,cloneNT2RM1000555,highlysimilartoUNRPROTEINOS=HomosapiensOX=9606PE=2SV=1;tr|A0A024R0K2|A0A024R0K2_HUMANColdshockdomaincontainingE1,RNA-binding,isoformCRA_bOS=HomosapiensOX=9606GN=CSDE1PE=4SV=1;tr|A0A024R0E2|A0A024R0E2_HUMANColdshockdomaincontainingE1,RNA-binding,isoformCRA_aOS=HomosapiensOX=9606GN=CSDE1PE=4SV=1;sp|O75534|CSDE1_HUMANColdshockdomain-containingp…	;;;;;;	11	11	11	11	20.9	85.729							315560000	330810000	291680000							Quantified
O75607	Nucleoplasmin-3	NPM3	FUNCTION: Plays a role in the regulation of diverse cellular processes such as ribosome biogenesis, chromatin remodeling or protein chaperoning (PubMed:22362753, PubMed:20073534). Modulates the histone chaperone function and the RNA-binding activity of nucleolar phosphoprotein B23/NPM (PubMed:22362753). Efficiently mediates chromatin remodeling when included in a pentamer containing NPM3 and NPM …	sp|O75607|NPM3_HUMANNucleoplasmin-3OS=HomosapiensOX=9606GN=NPM3PE=1SV=3		1	1	1	1	9	19.343															61711000	Identified
E5RJ48	Acyl-protein thioesterase 1 (Fragment)	LYPLA1		tr|E5RJ48|E5RJ48_HUMANAcyl-proteinthioesterase1(Fragment)OS=HomosapiensOX=9606GN=LYPLA1PE=1SV=1;tr|A0A087X1K9|A0A087X1K9_HUMANAcyl-proteinthioesterase1OS=HomosapiensOX=9606GN=LYPLA1PE=1SV=1;tr|E5RGR0|E5RGR0_HUMANAcyl-proteinthioesterase1(Fragment)OS=HomosapiensOX=9606GN=LYPLA1PE=1SV=1;tr|Q6IAQ1|Q6IAQ1_HUMANLYPLA1proteinOS=HomosapiensOX=9606GN=LYPLA1PE=1SV=1;sp|O75608|LYPA1_HUMANAcyl-proteinthioes…	;;;;;	6	1	1	1	15.6	9.6199								34596000								Identified
A4FU77	SNRNP200 protein (Fragment)	SNRNP200		tr|A4FU77|A4FU77_HUMANSNRNP200protein(Fragment)OS=HomosapiensOX=9606GN=SNRNP200PE=2SV=1;sp|O75643|U520_HUMANU5smallnuclearribonucleoprotein200kDahelicaseOS=HomosapiensOX=9606GN=SNRNP200PE=1SV=2;tr|A0A494C1A5|A0A494C1A5_HUMANU5smallnuclearribonucleoprotein200kDahelicase(Fragment)OS=HomosapiensOX=9606GN=SNRNP200PE=1SV=1;tr|B4E150|B4E150_HUMANcDNAFLJ55548,highlysimilartoU5smallnuclearribonucleoprote…	;;	11	34	34	34	25.3	216.18	268140000	289730000	117510000		236030000	72487000	205020000	1236600000	540180000	159820000	205150000	266490000				Quantified
A0A1B0GWJ8	ATPase H(+)-transporting lysosomal accessory protein 2 (ATPase H(+)-transporting lysosomal-interacting protein 2) (Renin receptor) (Renin/prorenin receptor)	ATP6AP2		tr|A0A1B0GWJ8|A0A1B0GWJ8_HUMANReninreceptorOS=HomosapiensOX=9606GN=ATP6AP2PE=1SV=1;tr|H7C3E1|H7C3E1_HUMANReninreceptorOS=HomosapiensOX=9606GN=ATP6AP2PE=1SV=2;tr|A0A1B0GTB0|A0A1B0GTB0_HUMANReninreceptor(Fragment)OS=HomosapiensOX=9606GN=ATP6AP2PE=1SV=1;tr|A0A1B0GVB9|A0A1B0GVB9_HUMANReninreceptorOS=HomosapiensOX=9606GN=ATP6AP2PE=1SV=1;tr|B7Z4S4|B7Z4S4_HUMANcDNAFLJ52567,highlysimilartoReninreceptorOS…	;;;;;;;;;;;;;;;;;	22	4	4	4	14.7	28.417														166210000	200860000	Quantified
B1AJY5	26S proteasome non-ATPase regulatory subunit 10	PSMD10		tr|B1AJY5|B1AJY5_HUMAN26Sproteasomenon-ATPaseregulatorysubunit10OS=HomosapiensOX=9606GN=PSMD10PE=1SV=1;tr|B1AJY7|B1AJY7_HUMAN26Sproteasomenon-ATPaseregulatorysubunit10OS=HomosapiensOX=9606GN=PSMD10PE=1SV=1;sp|O75832|PSD10_HUMAN26Sproteasomenon-ATPaseregulatorysubunit10OS=HomosapiensOX=9606GN=PSMD10PE=1SV=1	;;	3	1	1	1	11.9	20.217									77589000							Identified
Q0QER2	IDP (EC 1.1.1.42) (NADP(+)-specific ICDH) (Oxalosuccinate decarboxylase) (Fragment)	IDH1		tr|Q0QER2|Q0QER2_HUMANIsocitratedehydrogenase1(Fragment)OS=HomosapiensOX=9606GN=IDH1PE=2SV=1;tr|V9HW78|V9HW78_HUMANIsocitratedehydrogenase[NADP]OS=HomosapiensOX=9606GN=HEL-216PE=2SV=1;tr|Q6FIA4|Q6FIA4_HUMANIsocitratedehydrogenase[NADP]OS=HomosapiensOX=9606GN=IDH1PE=2SV=1;tr|B2R5M8|B2R5M8_HUMANIsocitratedehydrogenase[NADP]OS=HomosapiensOX=9606PE=2SV=1;tr|A0A024R3Y6|A0A024R3Y6_HUMANIsocitratedehydr…	;;;;;;;	10	6	6	5	18.1	41.832							270210000	394710000	245920000							Quantified
B4DZ36	cDNA FLJ58441, highly similar to Attractin			tr|B4DZ36|B4DZ36_HUMANcDNAFLJ58441,highlysimilartoAttractinOS=HomosapiensOX=9606PE=2SV=1;sp|O75882|ATRN_HUMANAttractinOS=HomosapiensOX=9606GN=ATRNPE=1SV=2	;	2	1	1	1	0.8	129.83												44696000				Identified
Q53HP5	Formyltetrahydrofolate dehydrogenase (EC 1.5.1.6) (Fragment)			tr|Q53HP5|Q53HP5_HUMANFormyltetrahydrofolatedehydrogenaseisoformavariant(Fragment)OS=HomosapiensOX=9606PE=2SV=1;tr|Q53H87|Q53H87_HUMANFormyltetrahydrofolatedehydrogenaseisoformavariant(Fragment)OS=HomosapiensOX=9606PE=2SV=1;sp|O75891|AL1L1_HUMANCytosolic10-formyltetrahydrofolatedehydrogenaseOS=HomosapiensOX=9606GN=ALDH1L1PE=1SV=2;tr|Q59G10|Q59G10_HUMANAldehydedehydrogenase1family,memberL1variant(…	;;;	15	7	7	7	9.5	98.802			135580000	153200000	125910000			126410000			171100000					Quantified
A0A140T9B1	Flotillin (Fragment)	FLOT1		tr|A0A140T9B1|A0A140T9B1_HUMANFlotillin(Fragment)OS=HomosapiensOX=9606GN=FLOT1PE=1SV=1;tr|A0A140T957|A0A140T957_HUMANFlotillin(Fragment)OS=HomosapiensOX=9606GN=FLOT1PE=1SV=1;tr|A0A140T910|A0A140T910_HUMANFlotillin(Fragment)OS=HomosapiensOX=9606GN=FLOT1PE=1SV=1;tr|A0A140T9C3|A0A140T9C3_HUMANFlotillin(Fragment)OS=HomosapiensOX=9606GN=FLOT1PE=1SV=1;tr|A0A140T959|A0A140T959_HUMANFlotillin(Fragment)OS…	;;;;;;;;;;;;;;;;	17	1	1	1	15.7	12.904																Identified
O75973	C1q-related factor (C1q and tumor necrosis factor-related protein 14) (C1q/TNF-related protein 14) (Complement component 1 Q subcomponent-like 1)	C1QL1 C1QRF CRF CTRP14	FUNCTION: May regulate the number of excitatory synapses that are formed on hippocampus neurons. Has no effect on inhibitory synapses (By similarity). {ECO:0000250}.	sp|O75973|C1QRF_HUMANC1q-relatedfactorOS=HomosapiensOX=9606GN=C1QL1PE=1SV=1		1	4	4	4	34.5	26.452	632880000	384680000	417290000													Quantified
O75976	Carboxypeptidase D (EC 3.4.17.22) (Metallocarboxypeptidase D) (gp180)	CPD		sp|O75976|CBPD_HUMANCarboxypeptidaseDOS=HomosapiensOX=9606GN=CPDPE=1SV=2;tr|B7Z843|B7Z843_HUMANcDNAFLJ59794,highlysimilartoCarboxypeptidaseDOS=HomosapiensOX=9606PE=2SV=1;tr|J3QRJ9|J3QRJ9_HUMANCarboxypeptidaseD(Fragment)OS=HomosapiensOX=9606GN=CPDPE=1SV=1;tr|J3QQJ4|J3QQJ4_HUMANCarboxypeptidaseD(Fragment)OS=HomosapiensOX=9606GN=CPDPE=1SV=2	;	4	7	7	7	5.7	152.93					111910000	151470000										Quantified
O76039	Cyclin-dependent kinase-like 5 (EC 2.7.11.22) (Serine/threonine-protein kinase 9)	CDKL5 STK9	FUNCTION: Mediates phosphorylation of MECP2 (PubMed:15917271, PubMed:16935860). May regulate ciliogenesis (PubMed:29420175). {ECO:0000269|PubMed:15917271, ECO:0000269|PubMed:16935860, ECO:0000269|PubMed:29420175}.	sp|O76039|CDKL5_HUMANCyclin-dependentkinase-like5OS=HomosapiensOX=9606GN=CDKL5PE=1SV=1		1	1	1	1	1.1	115.54															300970000	Identified
H0YB13	Stanniocalcin-2 (Fragment)	STC2		tr|H0YB13|H0YB13_HUMANStanniocalcin-2(Fragment)OS=HomosapiensOX=9606GN=STC2PE=1SV=1;tr|B3KNF2|B3KNF2_HUMANcDNAFLJ14484fis,cloneMAMMA1002485,highlysimilartoStanniocalcin-2OS=HomosapiensOX=9606PE=2SV=1;tr|Q6FHC9|Q6FHC9_HUMANSTC2protein(Fragment)OS=HomosapiensOX=9606GN=STC2PE=2SV=1;sp|O76061|STC2_HUMANStanniocalcin-2OS=HomosapiensOX=9606GN=STC2PE=1SV=1;tr|E5RG57|E5RG57_HUMANStanniocalcin-2(Fragment)…	;;;	5	3	3	3	23.6	13.775														358290000	623900000	Quantified
G5E9C5	Phosphodiesterase (EC 3.1.4.-)	PDE5A hCG_38154		tr|G5E9C5|G5E9C5_HUMANPhosphodiesteraseOS=HomosapiensOX=9606GN=PDE5APE=1SV=1;tr|I6NLS4|I6NLS4_HUMANPhosphodiesteraseOS=HomosapiensOX=9606PE=2SV=1;sp|O76074|PDE5A_HUMANcGMP-specific3',5'-cyclicphosphodiesteraseOS=HomosapiensOX=9606GN=PDE5APE=1SV=2	;;	3	1	1	1	1.2	93.629																Identified
Q86X80	SRP72 protein (Similar to signal recognition particle 72kDa) (Fragment)	SRP72		tr|Q86X80|Q86X80_HUMANSRP72protein(Fragment)OS=HomosapiensOX=9606GN=SRP72PE=2SV=1;tr|A0PJJ5|A0PJJ5_HUMANSRP72protein(Fragment)OS=HomosapiensOX=9606GN=SRP72PE=2SV=1;tr|Q0D2M6|Q0D2M6_HUMANSRP72protein(Fragment)OS=HomosapiensOX=9606GN=SRP72PE=2SV=1;tr|V9HWK0|V9HWK0_HUMANSignalrecognitionparticlesubunitSRP72OS=HomosapiensOX=9606GN=HEL103PE=2SV=1;tr|Q71V07|Q71V07_HUMANSignalrecognitionparticlesubunitS…	;;;;;;	7	2	2	2	4.1	62.644								412840000								Identified
O94874	E3 UFM1-protein ligase 1 (EC 2.3.2.-) (E3 UFM1-protein transferase 1) (Multiple alpha-helix protein located at ER) (Novel LZAP-binding protein) (Regulator of C53/LZAP and DDRGK1)	UFL1 KIAA0776 MAXER NLBP RCAD	FUNCTION: E3 protein ligase that mediates ufmylation, the covalent attachment of the ubiquitin-like modifier UFM1 to substrate proteins, a post-translational modification on lysine residues of proteins that may play a crucial role in a number of cellular processes. Mediates DDRGK1 ufmylation and may regulate the proteasomal degradation of DDRGK1 and CDK5RAP3 thereby modulating NF-kappa-B signalin…	sp|O94874|UFL1_HUMANE3UFM1-proteinligase1OS=HomosapiensOX=9606GN=UFL1PE=1SV=2;tr|B7ZAY8|B7ZAY8_HUMANcDNA,FLJ79352OS=HomosapiensOX=9606PE=2SV=1	;	2	2	2	2	3.1	89.594			72522000					101600000								Identified
I1W660	Dickkopf-like protein 1	DKK1		tr|I1W660|I1W660_HUMANDickkopf-likeprotein1OS=HomosapiensOX=9606GN=DKK1PE=2SV=1;sp|O94907|DKK1_HUMANDickkopf-relatedprotein1OS=HomosapiensOX=9606GN=DKK1PE=1SV=1;tr|D6RGF1|D6RGF1_HUMANDickkopf-relatedprotein2OS=HomosapiensOX=9606GN=DKK2PE=1SV=1;tr|D6RCC2|D6RCC2_HUMANDickkopf-relatedprotein2OS=HomosapiensOX=9606GN=DKK2PE=1SV=1;sp|Q9UBU2|DKK2_HUMANDickkopf-relatedprotein2OS=HomosapiensOX=9606GN=DKK2…	;	5	7	7	7	28.6	28.671						196330000					310050000	287480000		690520000	609180000	Quantified
A0A024RAM7	Rho-related BTB domain containing 3, isoform CRA_a	RHOBTB3 hCG_37468		tr|A0A024RAM7|A0A024RAM7_HUMANRho-relatedBTBdomaincontaining3,isoformCRA_aOS=HomosapiensOX=9606GN=RHOBTB3PE=4SV=1;sp|O94955|RHBT3_HUMANRho-relatedBTBdomain-containingprotein3OS=HomosapiensOX=9606GN=RHOBTB3PE=1SV=2	;	2	1	1	1	2.6	48.031								196820000								Identified
B7Z5S9	AP-2 complex subunit alpha		FUNCTION: Component of the adaptor protein complex 2 (AP-2). Adaptor protein complexes function in protein transport via transport vesicles in different membrane traffic pathways. Adaptor protein complexes are vesicle coat components and appear to be involved in cargo selection and vesicle formation. AP-2 is involved in clathrin-dependent endocytosis in which cargo proteins are incorporated into …	tr|B7Z5S9|B7Z5S9_HUMANAP-2complexsubunitalphaOS=HomosapiensOX=9606PE=2SV=1;sp|O94973|AP2A2_HUMANAP-2complexsubunitalpha-2OS=HomosapiensOX=9606GN=AP2A2PE=1SV=2;tr|A0A0G2JQM1|A0A0G2JQM1_HUMANAP-2complexsubunitalpha-2(Fragment)OS=HomosapiensOX=9606GN=AP2A2PE=1SV=1;tr|A0A0G2JS82|A0A0G2JS82_HUMANAP-2complexsubunitalpha-2(Fragment)OS=HomosapiensOX=9606GN=AP2A2PE=1SV=1;tr|Q8N2F8|Q8N2F8_HUMANcDNAPSEC0195…	;;;;;	13	12	4	4	19.1	103.06		103750000						235280000								Identified
A0A1S5UZ19	Protein transport protein Sec31A	SEC31A		tr|A0A1S5UZ19|A0A1S5UZ19_HUMANProteintransportproteinSec31AOS=HomosapiensOX=9606GN=SEC31APE=2SV=1;tr|A0A024RDH6|A0A024RDH6_HUMANSEC31-like1(S.cerevisiae),isoformCRA_bOS=HomosapiensOX=9606GN=SEC31L1PE=4SV=1;tr|A1LU61|A1LU61_HUMANSEC31-like1(S.cerevisiae),isoformCRA_dOS=HomosapiensOX=9606GN=SEC31L1PE=4SV=1;sp|O94979|SC31A_HUMANProteintransportproteinSec31AOS=HomosapiensOX=9606GN=SEC31APE=1SV=3;tr|D…	;;;;;;	17	8	8	8	8.4	118.95		106800000					209160000	299190000	151120000							Quantified
B4E3Q1	cDNA FLJ61580, highly similar to Calsyntenin-1			tr|B4E3Q1|B4E3Q1_HUMANcDNAFLJ61580,highlysimilartoCalsyntenin-1OS=HomosapiensOX=9606PE=2SV=1;sp|O94985|CSTN1_HUMANCalsyntenin-1OS=HomosapiensOX=9606GN=CLSTN1PE=1SV=1;tr|Q5SR54|Q5SR54_HUMANCalsyntenin-1(Fragment)OS=HomosapiensOX=9606GN=CLSTN1PE=1SV=1;tr|B3KMD3|B3KMD3_HUMANcDNAFLJ10729fis,cloneNT2RP3001260,highlysimilartoCalsyntenin-1OS=HomosapiensOX=9606PE=2SV=1	;;	4	31	31	16	39.3	107.81	5403100000	5974300000	5485300000	2806500000	2650400000	2249700000	476330000	1315300000	437000000		80656000	106310000	4052500000	4033400000	6109300000	Quantified
O95025	Semaphorin-3D	SEMA3D UNQ760/PRO1491	FUNCTION: Induces the collapse and paralysis of neuronal growth cones. Could potentially act as repulsive cues toward specific neuronal populations. Binds to neuropilin (By similarity). {ECO:0000250}.	sp|O95025|SEM3D_HUMANSemaphorin-3DOS=HomosapiensOX=9606GN=SEMA3DPE=2SV=2;tr|C9JYT6|C9JYT6_HUMANSemaphorin-3DOS=HomosapiensOX=9606GN=SEMA3DPE=1SV=1		2	11	10	10	16.6	89.65	303350000	313390000	270650000							235490000	260520000	222810000				Quantified
B3KQQ9	cDNA PSEC0048 fis, clone NT2RP2000028, highly similar to Serine protease 23 (EC 3.4.21.-)			tr|B3KQQ9|B3KQQ9_HUMANcDNAPSEC0048fis,cloneNT2RP2000028,highlysimilartoSerineprotease23OS=HomosapiensOX=9606PE=2SV=1;sp|O95084|PRS23_HUMANSerineprotease23OS=HomosapiensOX=9606GN=PRSS23PE=1SV=1;tr|B7ZB43|B7ZB43_HUMANcDNA,FLJ79407,highlysimilartoSerineprotease23OS=HomosapiensOX=9606PE=2SV=1;tr|B4E201|B4E201_HUMANcDNAFLJ52217,highlysimilartoSerineprotease23OS=HomosapiensOX=9606PE=2SV=1;tr|E9PRR2|E9P…	;;;	5	10	10	10	37.6	43.059				1594000000	2437300000	2422900000							367460000		635170000	Quantified
J3QLV9	Ornithine decarboxylase antizyme 2	OAZ2		tr|J3QLV9|J3QLV9_HUMANOrnithinedecarboxylaseantizyme2OS=HomosapiensOX=9606GN=OAZ2PE=4SV=1;tr|A0A024R5X0|A0A024R5X0_HUMANOrnithinedecarboxylaseantizyme2,isoformCRA_a(Fragment)OS=HomosapiensOX=9606GN=OAZ2PE=4SV=1;tr|Q9HD73|Q9HD73_HUMANOrnithinedecarboxylaseantizymeOS=HomosapiensOX=9606PE=2SV=1;sp|O95190|OAZ2_HUMANOrnithinedecarboxylaseantizyme2OS=HomosapiensOX=9606GN=OAZ2PE=1SV=1	;;;	4	1	1	1	18.3	7.0231											36547000					Identified
Q6PKC2	CROP protein (Fragment)	CROP		tr|Q6PKC2|Q6PKC2_HUMANCROPprotein(Fragment)OS=HomosapiensOX=9606GN=CROPPE=2SV=1;tr|Q86Y74|Q86Y74_HUMANCROPprotein(Fragment)OS=HomosapiensOX=9606GN=CROPPE=2SV=1;tr|B4DJ96|B4DJ96_HUMANcDNAFLJ59548,highlysimilartoCisplatinresistance-associatedoverexpressedproteinOS=HomosapiensOX=9606PE=2SV=1;tr|A8K3C5|A8K3C5_HUMANcDNAFLJ77715,highlysimilartoHomosapienscisplatinresistance-associatedoverexpressedprote…	;;;;;	6	1	1	1	6.8	27.016		36310000														Identified
Q9UEL6	Myelin protein zero-like protein 1 (Fragment)	MPZL1		tr|Q9UEL6|Q9UEL6_HUMANMyelinproteinzero-likeprotein1(Fragment)OS=HomosapiensOX=9606GN=MPZL1PE=1SV=1;tr|A0A024R8Y3|A0A024R8Y3_HUMANMyelinproteinzero-like1,isoformCRA_aOS=HomosapiensOX=9606GN=MPZL1PE=4SV=1;tr|Q9UEL4|Q9UEL4_HUMANIg-likedomain-containingprotein(Fragment)OS=HomosapiensOX=9606PE=2SV=1;tr|Q5U0H8|Q5U0H8_HUMANMyelinproteinzero-like1OS=HomosapiensOX=9606PE=2SV=1;tr|A8K5D4|A8K5D4_HUMANMyeli…	;;;;;	6	1	1	1	7.1	20.23						68779000										Identified
B7ZLZ7	Structural maintenance of chromosomes protein	SMC2		tr|B7ZLZ7|B7ZLZ7_HUMANStructuralmaintenanceofchromosomesproteinOS=HomosapiensOX=9606GN=SMC2PE=2SV=1;tr|B3KMB1|B3KMB1_HUMANStructuralmaintenanceofchromosomesproteinOS=HomosapiensOX=9606PE=2SV=1;tr|A8K984|A8K984_HUMANStructuralmaintenanceofchromosomesproteinOS=HomosapiensOX=9606PE=2SV=1;tr|A0A024R158|A0A024R158_HUMANStructuralmaintenanceofchromosomesproteinOS=HomosapiensOX=9606GN=SMC2L1PE=3SV=1;sp|…	;;;;;;	8	5	5	5	6.2	135.7						211290000				240680000	232320000	255360000				Quantified
O95373	Importin-7 (Imp7) (Ran-binding protein 7) (RanBP7)	IPO7 RANBP7	FUNCTION: Functions in nuclear protein import, either by acting as autonomous nuclear transport receptor or as an adapter-like protein in association with the importin-beta subunit KPNB1. Acting autonomously, is thought to serve itself as receptor for nuclear localization signals (NLS) and to promote translocation of import substrates through the nuclear pore complex (NPC) by an energy requiring,…	sp|O95373|IPO7_HUMANImportin-7OS=HomosapiensOX=9606GN=IPO7PE=1SV=1;tr|B3KQG6|B3KQG6_HUMANcDNAFLJ90427fis,cloneNT2RP3000481,highlysimilartoImportin-7OS=HomosapiensOX=9606PE=2SV=1;tr|E9PLB2|E9PLB2_HUMANImportin-7(Fragment)OS=HomosapiensOX=9606GN=IPO7PE=1SV=8;tr|B3KNG9|B3KNG9_HUMANcDNAFLJ14581fis,cloneNT2RM4001382,highlysimilartoImportin-7OS=HomosapiensOX=9606PE=2SV=1;tr|Q59F59|Q59F59_HUMANImportin8…	;	6	9	9	9	12.7	119.52	155510000	173930000	165040000	78006000	134370000	113430000	312710000	249760000	220320000	132330000	81754000	138030000				Quantified
Q32MQ5	MAP3K6 protein	MAP3K6		tr|Q32MQ5|Q32MQ5_HUMANMAP3K6proteinOS=HomosapiensOX=9606GN=MAP3K6PE=2SV=1;sp|O95382|M3K6_HUMANMitogen-activatedproteinkinasekinasekinase6OS=HomosapiensOX=9606GN=MAP3K6PE=1SV=3	;	2	1	1	1	3.4	48.409												40978000				Identified
O95445	Apolipoprotein M (Apo-M) (ApoM) (Protein G3a)	APOM G3A NG20 HSPC336	FUNCTION: Probably involved in lipid transport. Can bind sphingosine-1-phosphate, myristic acid, palmitic acid and stearic acid, retinol, all-trans-retinoic acid and 9-cis-retinoic acid. {ECO:0000269|PubMed:17525477, ECO:0000269|PubMed:19733574}.	sp|O95445|APOM_HUMANApolipoproteinMOS=HomosapiensOX=9606GN=APOMPE=1SV=2;tr|A0A1U9X793|A0A1U9X793_HUMANAPOMOS=HomosapiensOX=9606PE=4SV=1;tr|Q5SRP5|Q5SRP5_HUMANApolipoproteinMOS=HomosapiensOX=9606GN=APOMPE=1SV=1;tr|I2D5J2|I2D5J2_HUMANApolipoproteinM(Fragment)OS=HomosapiensOX=9606GN=APOMPE=4SV=1;tr|I2D5I8|I2D5I8_HUMANApolipoproteinM(Fragment)OS=HomosapiensOX=9606GN=APOMPE=4SV=1	;;;;	5	4	4	4	21.8	21.253	888970000	961410000		928480000	1020500000	1032600000				641830000	794390000	657840000				Quantified
B4E205	cDNA FLJ61651, highly similar to Protein transport protein Sec24A			tr|B4E205|B4E205_HUMANcDNAFLJ61651,highlysimilartoProteintransportproteinSec24AOS=HomosapiensOX=9606PE=2SV=1;sp|O95486|SC24A_HUMANProteintransportproteinSec24AOS=HomosapiensOX=9606GN=SEC24APE=1SV=2	;	2	3	3	3	4	96.272								59517000								Identified
A0A024R1Y8	Follistatin-like 3 (Secreted glycoprotein), isoform CRA_a	FSTL3 hCG_20563		tr|A0A024R1Y8|A0A024R1Y8_HUMANFollistatin-like3(Secretedglycoprotein),isoformCRA_aOS=HomosapiensOX=9606GN=FSTL3PE=4SV=1;sp|O95633|FSTL3_HUMANFollistatin-relatedprotein3OS=HomosapiensOX=9606GN=FSTL3PE=1SV=1;tr|A0A087X1Q2|A0A087X1Q2_HUMANFollistatin-relatedprotein3(Fragment)OS=HomosapiensOX=9606GN=FSTL3PE=1SV=1	;;	3	5	5	5	24.3	27.663															697730000	Identified
B4E3L9	cDNA FLJ61578, highly similar to Bromodomain-containing protein 1			tr|B4E3L9|B4E3L9_HUMANcDNAFLJ61578,highlysimilartoBromodomain-containingprotein1OS=HomosapiensOX=9606PE=2SV=1;tr|A0A024R4W4|A0A024R4W4_HUMANBromodomaincontaining1,isoformCRA_bOS=HomosapiensOX=9606GN=BRD1PE=4SV=1;sp|O95696|BRD1_HUMANBromodomain-containingprotein1OS=HomosapiensOX=9606GN=BRD1PE=1SV=1;tr|Q86X06|Q86X06_HUMANBRD1proteinOS=HomosapiensOX=9606GN=BRD1PE=1SV=1;tr|A0A024R4V5|A0A024R4V5_HUMAN…	;;;;	5	1	1	1	1.9	111.84								52125000								Identified
O95782	AP-2 complex subunit alpha-1 (100 kDa coated vesicle protein A) (Adaptor protein complex AP-2 subunit alpha-1) (Adaptor-related protein complex 2 subunit alpha-1) (Alpha-adaptin A) (Alpha1-adaptin) (Clathrin assembly protein complex 2 alpha-A large chain) (Plasma membrane adaptor HA2/AP2 adaptin alpha A subunit)	AP2A1 ADTAA CLAPA1	FUNCTION: Component of the adaptor protein complex 2 (AP-2). Adaptor protein complexes function in protein transport via transport vesicles in different membrane traffic pathways. Adaptor protein complexes are vesicle coat components and appear to be involved in cargo selection and vesicle formation. AP-2 is involved in clathrin-dependent endocytosis in which cargo proteins are incorporated into …	sp|O95782|AP2A1_HUMANAP-2complexsubunitalpha-1OS=HomosapiensOX=9606GN=AP2A1PE=1SV=3;tr|B4DXJ6|B4DXJ6_HUMANcDNAFLJ61453,highlysimilartoAdapter-relatedproteincomplex2alpha-1subunitOS=HomosapiensOX=9606PE=2SV=1;tr|Q8N9K4|Q8N9K4_HUMANcDNAFLJ36998fis,cloneBRACE2007295,highlysimilartoALPHA-ADAPTINAOS=HomosapiensOX=9606PE=2SV=1;tr|M0R2D9|M0R2D9_HUMANAP-2complexsubunitalpha-1(Fragment)OS=HomosapiensOX=96…	;	8	15	15	7	18.9	107.54	136300000	159920000	152380000		174900000		195840000	884540000	138630000		223750000	80235000				Quantified
O95834	Echinoderm microtubule-associated protein-like 2 (EMAP-2) (HuEMAP-2)	EML2 EMAP2 EMAPL2	FUNCTION: Tubulin binding protein that inhibits microtubule nucleation and growth, resulting in shorter microtubules. {ECO:0000269|PubMed:11694528}.	sp|O95834|EMAL2_HUMANEchinodermmicrotubule-associatedprotein-like2OS=HomosapiensOX=9606GN=EML2PE=1SV=1;tr|A0A0C4DGQ7|A0A0C4DGQ7_HUMANEchinodermmicrotubule-associatedprotein-like2OS=HomosapiensOX=9606GN=EML2PE=1SV=1;tr|C9JRL6|C9JRL6_HUMANEchinodermmicrotubule-associatedprotein-like2OS=HomosapiensOX=9606GN=EML2PE=1SV=2;tr|B7Z872|B7Z872_HUMANcDNAFLJ56895,highlysimilartoEchinodermmicrotubule-associat…	;;;;;;	15	5	5	5	8.9	70.678	167000000	173560000	211160000		119000000	177460000		178320000		164120000		194810000				Quantified
B4DTH4	cDNA FLJ51304, highly similar to Angiopoietin-related protein 1			tr|B4DTH4|B4DTH4_HUMANcDNAFLJ51304,highlysimilartoAngiopoietin-relatedprotein1OS=HomosapiensOX=9606PE=2SV=1;tr|Q53F22|Q53F22_HUMANAngiopoietin-like1variant(Fragment)OS=HomosapiensOX=9606PE=2SV=1;sp|O95841|ANGL1_HUMANAngiopoietin-relatedprotein1OS=HomosapiensOX=9606GN=ANGPTL1PE=2SV=1	;;	3	1	1	1	4.6	32.239																Identified
A0A024RDW7	Integrin, beta-like 1 (With EGF-like repeat domains), isoform CRA_a	ITGBL1 hCG_29594		tr|A0A024RDW7|A0A024RDW7_HUMANIntegrin,beta-like1(WithEGF-likerepeatdomains),isoformCRA_aOS=HomosapiensOX=9606GN=ITGBL1PE=4SV=1;sp|O95965|ITGBL_HUMANIntegrinbeta-likeprotein1OS=HomosapiensOX=9606GN=ITGBL1PE=2SV=1;tr|B4DN32|B4DN32_HUMANcDNAFLJ60311,highlysimilartoHomosapiensintegrin,beta-like1(withEGF-likerepeatdomains)(ITGBL1),mRNAOS=HomosapiensOX=9606PE=2SV=1;tr|A0A087WXI7|A0A087WXI7_HUMANIntegr…	;;;;	7	3	3	3	9.1	53.921										196450000	237800000	249680000				Quantified
Q6FI97	BAF53A protein	BAF53A		tr|Q6FI97|Q6FI97_HUMANBAF53AproteinOS=HomosapiensOX=9606GN=BAF53APE=2SV=1;tr|Q53FS0|Q53FS0_HUMANActin-like6Aisoform1variant(Fragment)OS=HomosapiensOX=9606PE=2SV=1;sp|O96019|ACL6A_HUMANActin-likeprotein6AOS=HomosapiensOX=9606GN=ACTL6APE=1SV=1;tr|H7C5S0|H7C5S0_HUMANActin-likeprotein6A(Fragment)OS=HomosapiensOX=9606GN=ACTL6APE=1SV=1;tr|D3DNS0|D3DNS0_HUMANActin-like6A,isoformCRA_bOS=HomosapiensOX=960…	;;	7	6	6	6	21.4	47.38	208040000	214590000	230300000				229350000	195500000	207580000							Quantified
V9HWB9	L-lactate dehydrogenase (EC 1.1.1.27)	HEL-S-133P		tr|V9HWB9|V9HWB9_HUMANL-lactatedehydrogenaseOS=HomosapiensOX=9606GN=HEL-S-133PPE=2SV=1;sp|P00338|LDHA_HUMANL-lactatedehydrogenaseAchainOS=HomosapiensOX=9606GN=LDHAPE=1SV=2;tr|B4DJI1|B4DJI1_HUMANcDNAFLJ52549,highlysimilartoL-lactatedehydrogenaseAchainOS=HomosapiensOX=9606PE=2SV=1;tr|F5GYU2|F5GYU2_HUMANL-lactatedehydrogenaseAchain(Fragment)OS=HomosapiensOX=9606GN=LDHAPE=1SV=1;tr|F5GXY2|F5GXY2_HUMAN…	;;;;	25	12	12	11	45.8	36.688	617140000	845060000	817540000		434110000	543640000	644630000	958610000	656030000	526200000	587340000	531740000	771310000	344630000	521200000	Quantified
B4DXX3	cDNA FLJ50286, highly similar to Retinal dehydrogenase 1			tr|B4DXX3|B4DXX3_HUMANcDNAFLJ50286,highlysimilartoRetinaldehydrogenase1OS=HomosapiensOX=9606PE=2SV=1;tr|B4DDF8|B4DDF8_HUMANcDNAFLJ51786,highlysimilartoRetinaldehydrogenase1OS=HomosapiensOX=9606PE=2SV=1;tr|V9HW83|V9HW83_HUMANAldehydedehydrogenase1family,memberA1,isoformCRA_aOS=HomosapiensOX=9606GN=HEL-S-53ePE=2SV=1;tr|V9HVX6|V9HVX6_HUMANEpididymisluminalprotein9OS=HomosapiensOX=9606GN=HEL-9PE=2SV=…	;;;;	5	2	2	2	6.4	42.594								64520000								Identified
B4E0N9	Glutamate dehydrogenase			tr|B4E0N9|B4E0N9_HUMANGlutamatedehydrogenaseOS=HomosapiensOX=9606PE=2SV=1;tr|B4DMG8|B4DMG8_HUMANGlutamatedehydrogenaseOS=HomosapiensOX=9606PE=2SV=1;tr|B4DMF5|B4DMF5_HUMANGlutamatedehydrogenaseOS=HomosapiensOX=9606PE=2SV=1;tr|B3KT18|B3KT18_HUMANGlutamatedehydrogenaseOS=HomosapiensOX=9606PE=2SV=1;tr|E9KL48|E9KL48_HUMANEpididymissecretoryspermbindingproteinOS=HomosapiensOX=9606GN=GLUD1PE=2SV=1;sp|P0…	;;;;;;;;;;	12	4	4	4	13.7	54.258													137310000		177020000	Quantified
X5D5A9	Superoxide dismutase (EC 1.15.1.1) (Fragment)	SOD1		tr|X5D5A9|X5D5A9_HUMANSuperoxidedismutase(Fragment)OS=HomosapiensOX=9606GN=SOD1PE=4SV=1;tr|H7BYH4|H7BYH4_HUMANSuperoxidedismutase[Cu-Zn]OS=HomosapiensOX=9606GN=SOD1PE=1SV=1;tr|V9HWC9|V9HWC9_HUMANSuperoxidedismutase[Cu-Zn]OS=HomosapiensOX=9606GN=HEL-S-44PE=2SV=1;sp|P00441|SODC_HUMANSuperoxidedismutase[Cu-Zn]OS=HomosapiensOX=9606GN=SOD1PE=1SV=2	;;;	4	1	1	1	30.8	3.9784												577000000				Identified
B4E2L8	cDNA FLJ53487, highly similar to Coagulation factor XIII A chain			tr|B4E2L8|B4E2L8_HUMANcDNAFLJ53487,highlysimilartoCoagulationfactorXIIIAchainOS=HomosapiensOX=9606PE=2SV=1;tr|B2R6V9|B2R6V9_HUMANcDNA,FLJ93141,highlysimilartoHomosapienscoagulationfactorXIII,A1polypeptide(F13A1),mRNAOS=HomosapiensOX=9606PE=2SV=1;sp|P00488|F13A_HUMANCoagulationfactorXIIIAchainOS=HomosapiensOX=9606GN=F13A1PE=1SV=4;tr|H0Y4W5|H0Y4W5_HUMANCoagulationfactorXIIIAchain(Fragment)OS=Homosa…	;;	11	5	5	5	8.8	70.343	1119900000	873300000	863300000	961320000	773670000	900750000	415050000	526540000	589230000	696320000	826790000	770050000				Quantified
Q2TTR7	Receptor protein-tyrosine kinase (EC 2.7.10.1)			tr|Q2TTR7|Q2TTR7_HUMANReceptorprotein-tyrosinekinaseOS=HomosapiensOX=9606PE=2SV=1;tr|A9CB80|A9CB80_HUMANReceptorprotein-tyrosinekinaseOS=HomosapiensOX=9606PE=2SV=1;tr|A8K2T7|A8K2T7_HUMANReceptorprotein-tyrosinekinaseOS=HomosapiensOX=9606PE=2SV=1;sp|P00533|EGFR_HUMANEpidermalgrowthfactorreceptorOS=HomosapiensOX=9606GN=EGFRPE=1SV=2;tr|Q68GS6|Q68GS6_HUMANEpidermalgrowthfactorreceptor(Fragment)OS=Hom…	;;;;;;;;;	18	5	5	5	5	134.32	249030000	112580000	157540000	158430000	123840000	131560000										Quantified
V9HWF4	Phosphoglycerate kinase (EC 2.7.2.3)	HEL-S-68p		tr|V9HWF4|V9HWF4_HUMANPhosphoglyceratekinaseOS=HomosapiensOX=9606GN=HEL-S-68pPE=2SV=1;sp|P00558|PGK1_HUMANPhosphoglyceratekinase1OS=HomosapiensOX=9606GN=PGK1PE=1SV=3;tr|B4E1H9|B4E1H9_HUMANPhosphoglyceratekinaseOS=HomosapiensOX=9606PE=2SV=1;tr|B4DHB3|B4DHB3_HUMANPhosphoglyceratekinaseOS=HomosapiensOX=9606PE=2SV=1;tr|B4DHM5|B4DHM5_HUMANPhosphoglyceratekinaseOS=HomosapiensOX=9606PE=2SV=1;tr|B4DWQ3|B…	;;;;	10	21	21	21	66.4	44.614	2371700000	2685900000	2461900000	1371900000	1362800000	1674600000	3867200000	5215800000	4200500000	2731000000	3614000000	3587900000	610090000	454530000	822560000	Quantified
P00738	Haptoglobin (Zonulin) [Cleaved into: Haptoglobin alpha chain; Haptoglobin beta chain]	HP	FUNCTION: As a result of hemolysis, hemoglobin is found to accumulate in the kidney and is secreted in the urine. Haptoglobin captures, and combines with free plasma hemoglobin to allow hepatic recycling of heme iron and to prevent kidney damage. Haptoglobin also acts as an antioxidant, has antibacterial activity, and plays a role in modulating many aspects of the acute phase response. Hemoglobin…	sp|P00738|HPT_HUMANHaptoglobinOS=HomosapiensOX=9606GN=HPPE=1SV=1;tr|A0A0C4DGL8|A0A0C4DGL8_HUMANHaptoglobinOS=HomosapiensOX=9606GN=HPPE=1SV=1;tr|J3QR68|J3QR68_HUMANHaptoglobin(Fragment)OS=HomosapiensOX=9606GN=HPPE=1SV=1;tr|H0Y300|H0Y300_HUMANHaptoglobinOS=HomosapiensOX=9606GN=HPPE=1SV=4;tr|J3QLC9|J3QLC9_HUMANHaptoglobin(Fragment)OS=HomosapiensOX=9606GN=HPPE=1SV=1;tr|Q6PEJ8|Q6PEJ8_HUMANHPproteinOS=…	;;;;;;;	21	7	7	7	16.3	45.205	136360000				126110000					120770000		127800000				Quantified
F2RM37	Christmas factor (EC 3.4.21.22) (Coagulation factor IX) (Coagulation factor IXa heavy chain) (Coagulation factor IXa light chain)	F9 p22		tr|F2RM37|F2RM37_HUMANCoagulationfactorIXOS=HomosapiensOX=9606GN=F9p22PE=2SV=1;tr|F2RM35|F2RM35_HUMANSerineproteaseOS=HomosapiensOX=9606GN=factorIXF9PE=2SV=1;sp|P00740|FA9_HUMANCoagulationfactorIXOS=HomosapiensOX=9606GN=F9PE=1SV=2	;;	3	1	1	1	2.6	51.744			206960000													Identified
Q5JVE7	Coagulation factor X (Coagulation factor X, isoform CRA_a) (cDNA, FLJ94415, Homo sapiens coagulation factor X (F10), mRNA)	F10 hCG_27879		tr|Q5JVE7|Q5JVE7_HUMANCoagulationfactorXOS=HomosapiensOX=9606GN=F10PE=2SV=1;sp|P00742|FA10_HUMANCoagulationfactorXOS=HomosapiensOX=9606GN=F10PE=1SV=2	;	2	3	3	3	5.9	54.731	503400000	558100000	504100000		161920000	174260000	94036000			185690000	159190000	179490000				Quantified
Q6FHW3	Adipsin (EC 3.4.21.46) (C3 convertase activator) (Complement factor D) (Properdin factor D)	DF		tr|Q6FHW3|Q6FHW3_HUMANDFproteinOS=HomosapiensOX=9606GN=DFPE=2SV=1;sp|P00746|CFAD_HUMANComplementfactorDOS=HomosapiensOX=9606GN=CFDPE=1SV=5;tr|K7ERG9|K7ERG9_HUMANComplementfactorDOS=HomosapiensOX=9606GN=CFDPE=1SV=1;tr|A6XNE2|A6XNE2_HUMANComplementfactorDpreproproteinOS=HomosapiensOX=9606PE=2SV=1	;;;	4	1	1	1	10.5	24.423																Identified
Q5PY49	Urokinase-type plasminogen activator (EC 3.4.21.73) (Urokinase-type plasminogen activator chain B) (Urokinase-type plasminogen activator long chain A) (Urokinase-type plasminogen activator short chain A) (Fragment)			tr|Q5PY49|Q5PY49_HUMANUrokinaseplasminogenactivator(Fragment)OS=HomosapiensOX=9606PE=2SV=1;tr|E7ET40|E7ET40_HUMANUrokinase-typeplasminogenactivatorOS=HomosapiensOX=9606GN=PLAUPE=1SV=1;tr|A0A024QZM9|A0A024QZM9_HUMANPlasminogenactivator,urokinase,isoformCRA_aOS=HomosapiensOX=9606GN=PLAUPE=3SV=1;sp|P00749|UROK_HUMANUrokinase-typeplasminogenactivatorOS=HomosapiensOX=9606GN=PLAUPE=1SV=2;tr|B2R7F2|B2R7…	;;;;;	9	19	19	19	51.6	46.367				3424500000	3495100000	3490200000				86405000	107650000	120740000			31501000	Quantified
B8ZX62	Plasminogen activator (EC 3.4.21.68)	PLAT		tr|B8ZX62|B8ZX62_HUMANPlasminogenactivatorOS=HomosapiensOX=9606GN=PLATPE=2SV=1;sp|P00750|TPA_HUMANTissue-typeplasminogenactivatorOS=HomosapiensOX=9606GN=PLATPE=1SV=1;tr|B4DRD3|B4DRD3_HUMANPlasminogenactivatorOS=HomosapiensOX=9606PE=2SV=1;tr|E7ESF4|E7ESF4_HUMANPlasminogenactivatorOS=HomosapiensOX=9606GN=PLATPE=1SV=1;tr|B4DV92|B4DV92_HUMANPlasminogenactivatorOS=HomosapiensOX=9606PE=2SV=1;tr|B4DNJ1|…	;;;;;;	13	18	18	18	40.6	62.965										2405900000	3142600000	2547400000				Quantified
H7C5H1	Complement factor B (Fragment)	CFB		tr|H7C5H1|H7C5H1_HUMANComplementfactorB(Fragment)OS=HomosapiensOX=9606GN=CFBPE=1SV=1;tr|A0A1U9X7I0|A0A1U9X7I0_HUMANCFBOS=HomosapiensOX=9606PE=3SV=1;tr|A0A1U9X7H8|A0A1U9X7H8_HUMANCFBOS=HomosapiensOX=9606PE=3SV=1;tr|A0A1U9X7H7|A0A1U9X7H7_HUMANCFBOS=HomosapiensOX=9606PE=3SV=1;tr|A0A1U9X7H6|A0A1U9X7H6_HUMANCFBOS=HomosapiensOX=9606PE=3SV=1;tr|A0A1U9X7H5|A0A1U9X7H5_HUMANCFBOS=HomosapiensOX=9606PE=3SV=1…	;;;;;;;;;;;	12	2	2	2	8.9	34.581															42035000	Identified
Q5T6L4	Argininosuccinate synthase (EC 6.3.4.5) (Citrulline--aspartate ligase)	ASS ASS1 hCG_31245		tr|Q5T6L4|Q5T6L4_HUMANArgininosuccinatesynthase1isoform1OS=HomosapiensOX=9606GN=ASSPE=2SV=1;sp|P00966|ASSY_HUMANArgininosuccinatesynthaseOS=HomosapiensOX=9606GN=ASS1PE=1SV=2;tr|A8KAP9|A8KAP9_HUMANcDNAFLJ78448,highlysimilartoHomosapiensargininosuccinatesynthetase(ASS),transcriptvariant1,mRNAOS=HomosapiensOX=9606PE=2SV=1;tr|Q5T6L6|Q5T6L6_HUMANArgininosuccinatesynthase(Fragment)OS=HomosapiensOX=9606…	;;;;	9	11	11	11	31.6	46.53	103360000	223210000	214550000	310040000	214580000	258800000	620610000	769460000	462750000	211510000	392790000	196850000				Quantified
B2D098	Alpha-1 antitrypsin Valcamonica variant (Fragment)			tr|B2D098|B2D098_HUMANAlpha-1antitrypsinValcamonicavariant(Fragment)OS=HomosapiensOX=9606PE=3SV=1;tr|Q9P173|Q9P173_HUMANPRO2275OS=HomosapiensOX=9606PE=2SV=1;tr|A0A0G2JRN3|A0A0G2JRN3_HUMANAlpha-1-antitrypsinOS=HomosapiensOX=9606GN=SERPINA1PE=1SV=1;tr|E9KL23|E9KL23_HUMANEpididymissecretoryspermbindingproteinLi44aOS=HomosapiensOX=9606GN=SERPINA1PE=2SV=1;tr|A0A384MDQ7|A0A384MDQ7_HUMANEpididymissecret…	;;;;;;	7	1	1	1	36.7	4.9987					32997000											Identified
V9HWA9	C3-beta-c (C3a anaphylatoxin) (Complement C3) (Complement C3 alpha chain) (Complement C3 beta chain) (Complement C3b alpha' chain) (Complement C3c alpha' chain fragment 1) (Complement C3c alpha' chain fragment 2) (Complement C3d fragment) (Complement C3dg fragment) (Complement C3f fragment) (Complement C3g fragment)	HEL-S-62p		tr|V9HWA9|V9HWA9_HUMANEpididymissecretoryspermbindingproteinLi62pOS=HomosapiensOX=9606GN=HEL-S-62pPE=2SV=1;sp|P01024|CO3_HUMANComplementC3OS=HomosapiensOX=9606GN=C3PE=1SV=2;tr|B4E216|B4E216_HUMANcDNAFLJ57339,highlysimilartoComplementC3OS=HomosapiensOX=9606PE=2SV=1;tr|M0QYC8|M0QYC8_HUMANComplementC3(Fragment)OS=HomosapiensOX=9606GN=C3PE=1SV=1;tr|B4DR57|B4DR57_HUMANcDNAFLJ60818,highlysimilartoCompl…	;;	7	52	40	40	35.8	187.15	1683400000	1519900000	1823000000	2129700000	2369400000	1835000000	4880500000	957710000	1954600000	3032700000	1721000000	3829900000	3687800000	2614700000	4494600000	Quantified
Q5H9A7	Metalloproteinase inhibitor 1 (Tissue inhibitor of metalloproteinases 1)	TIMP1		tr|Q5H9A7|Q5H9A7_HUMANMetalloproteinaseinhibitor1OS=HomosapiensOX=9606GN=TIMP1PE=1SV=1;tr|Q6FGX5|Q6FGX5_HUMANEpididymissecretoryspermbindingproteinOS=HomosapiensOX=9606GN=TIMP1PE=2SV=1;tr|B3KQF4|B3KQF4_HUMANcDNAFLJ90373fis,cloneNT2RP2004606,highlysimilartoMetalloproteinaseinhibitor1OS=HomosapiensOX=9606PE=2SV=1;sp|P01033|TIMP1_HUMANMetalloproteinaseinhibitor1OS=HomosapiensOX=9606GN=TIMP1PE=1SV=1;…	;;;;;	8	7	7	7	65.7	16.057													933490000	515500000	786880000	Quantified
A0A0K0K1J1	Epididymis secretory protein Li 2	HEL-S-2		tr|A0A0K0K1J1|A0A0K0K1J1_HUMANEpididymissecretoryproteinLi2OS=HomosapiensOX=9606GN=HEL-S-2PE=2SV=1;sp|P01034|CYTC_HUMANCystatin-COS=HomosapiensOX=9606GN=CST3PE=1SV=1	;	2	5	5	5	37	15.799													1690200000	817500000	1164600000	Quantified
P01040	Cystatin-A (Cystatin-AS) (Stefin-A) [Cleaved into: Cystatin-A, N-terminally processed]	CSTA STF1 STFA	FUNCTION: This is an intracellular thiol proteinase inhibitor. Has an important role in desmosome-mediated cell-cell adhesion in the lower levels of the epidermis. {ECO:0000269|PubMed:21944047}.	sp|P01040|CYTA_HUMANCystatin-AOS=HomosapiensOX=9606GN=CSTAPE=1SV=1;tr|C9J0E4|C9J0E4_HUMANCystatin-AOS=HomosapiensOX=9606GN=CSTAPE=1SV=1	;	2	4	4	4	50	11.006													786480000	354670000	265960000	Quantified
A0A024R7D5	Low density lipoprotein receptor (Familial hypercholesterolemia), isoform CRA_b	LDLR hCG_29965		tr|A0A024R7D5|A0A024R7D5_HUMANLowdensitylipoproteinreceptor(Familialhypercholesterolemia),isoformCRA_bOS=HomosapiensOX=9606GN=LDLRPE=4SV=1;sp|P01130|LDLR_HUMANLow-densitylipoproteinreceptorOS=HomosapiensOX=9606GN=LDLRPE=1SV=1;tr|J3KMZ9|J3KMZ9_HUMANLow-densitylipoproteinreceptor(Fragment)OS=HomosapiensOX=9606GN=LDLRPE=1SV=1;tr|H0YMD1|H0YMD1_HUMANLow-densitylipoproteinreceptorOS=HomosapiensOX=9606G…	;;;;;	10	8	8	8	14.2	95.375	893780000	616470000	611680000	1583300000	1508800000	1460300000		684830000		1077300000	874350000	924330000				Quantified
A0A499FJK2	Transforming growth factor beta	TGFB1		tr|A0A499FJK2|A0A499FJK2_HUMANTransforminggrowthfactorbetaOS=HomosapiensOX=9606GN=TGFB1PE=1SV=1;tr|A0A024R0P8|A0A024R0P8_HUMANTransforminggrowthfactorbetaOS=HomosapiensOX=9606GN=TGFB1PE=3SV=1;sp|P01137|TGFB1_HUMANTransforminggrowthfactorbeta-1proproteinOS=HomosapiensOX=9606GN=TGFB1PE=1SV=2;tr|Q5PY19|Q5PY19_HUMANTransforminggrowthfactorbeta1(Fragment)OS=HomosapiensOX=9606PE=2SV=1;tr|Q7Z488|Q7Z488_…	;;	19	13	13	13	43.6	44.325	712540000	785720000	810990000	1459100000	1682000000	1936700000				1331700000	1407900000	1438500000				Quantified
F6MZK5	Insulin (Fragment)	INS	FUNCTION: Insulin decreases blood glucose concentration. It increases cell permeability to monosaccharides, amino acids and fatty acids. It accelerates glycolysis, the pentose phosphate cycle, and glycogen synthesis in liver. {ECO:0000256|RuleBase:RU000406, ECO:0000256|SAAS:SAAS00017993}.	tr|F6MZK5|F6MZK5_HUMANInsulin(Fragment)OS=HomosapiensOX=9606GN=INSPE=2SV=1;tr|A6XGL2|A6XGL2_HUMANInsulinOS=HomosapiensOX=9606GN=INSPE=1SV=1;tr|I3WAC9|I3WAC9_HUMANInsulinOS=HomosapiensOX=9606GN=INSPE=1SV=1;sp|P01308|INS_HUMANInsulinOS=HomosapiensOX=9606GN=INSPE=1SV=1;tr|C9JNR5|C9JNR5_HUMANInsulin(Fragment)OS=HomosapiensOX=9606GN=INSPE=3SV=1;sp|F8WCM5|INSR2_HUMANInsulin,isoform2OS=HomosapiensOX=960…	;;;;;	6	2	2	2	29.8	10.16													77408000000	43291000000	35287000000	Quantified
E3UN46	Insulin-like growth factor II transcript variant 3 isoform 1 (Fragment)	IGF2		tr|E3UN46|E3UN46_HUMANInsulin-likegrowthfactorIItranscriptvariant3isoform1(Fragment)OS=HomosapiensOX=9606GN=IGF2PE=2SV=1;tr|A8K6C9|A8K6C9_HUMANcDNAFLJ78037,highlysimilartoHomosapiensinsulin-likegrowthfactor2(somatomedinA),mRNAOS=HomosapiensOX=9606PE=2SV=1;sp|P01344|IGF2_HUMANInsulin-likegrowthfactorIIOS=HomosapiensOX=9606GN=IGF2PE=1SV=1;tr|B2MUX6|B2MUX6_HUMANInsulin-likegrowthfactor2OS=Homosapien…	;;;	4	2	2	2	22.9	12.029	173020000			206120000			149950000		129010000	282050000	216970000	247180000				Quantified
D6RHJ6	Immunoglobulin J chain (Fragment)	JCHAIN		tr|D6RHJ6|D6RHJ6_HUMANImmunoglobulinJchain(Fragment)OS=HomosapiensOX=9606GN=JCHAINPE=1SV=1;tr|D6RD17|D6RD17_HUMANImmunoglobulinJchain(Fragment)OS=HomosapiensOX=9606GN=JCHAINPE=1SV=8;sp|P01591|IGJ_HUMANImmunoglobulinJchainOS=HomosapiensOX=9606GN=JCHAINPE=1SV=4	;;	3	1	1	1	6.4	17.679	219600000			312480000	259350000	236950000	163680000		111390000	600530000	290220000	520350000				Quantified
P01833	Polymeric immunoglobulin receptor (PIgR) (Poly-Ig receptor) (Hepatocellular carcinoma-associated protein TB6) [Cleaved into: Secretory component]	PIGR	FUNCTION: This receptor binds polymeric IgA and IgM at the basolateral surface of epithelial cells. The complex is then transported across the cell to be secreted at the apical surface. During this process a cleavage occurs that separates the extracellular (known as the secretory component) from the transmembrane segment.	sp|P01833|PIGR_HUMANPolymericimmunoglobulinreceptorOS=HomosapiensOX=9606GN=PIGRPE=1SV=4		1	8	8	8	16.4	83.283							340620000		500460000							Quantified
P01834	Immunoglobulin kappa constant (Ig kappa chain C region) (Ig kappa chain C region AG) (Ig kappa chain C region CUM) (Ig kappa chain C region EU) (Ig kappa chain C region OU) (Ig kappa chain C region ROY) (Ig kappa chain C region TI)	IGKC	FUNCTION: Constant region of immunoglobulin light chains. Immunoglobulins, also known as antibodies, are membrane-bound or secreted glycoproteins produced by B lymphocytes. In the recognition phase of humoral immunity, the membrane-bound immunoglobulins serve as receptors which, upon binding of a specific antigen, trigger the clonal expansion and differentiation of B lymphocytes into immunoglobul…	sp|P01834|IGKC_HUMANImmunoglobulinkappaconstantOS=HomosapiensOX=9606GN=IGKCPE=1SV=2;tr|Q0KKI6|Q0KKI6_HUMANImmunoblobulinlightchain(Fragment)OS=HomosapiensOX=9606PE=1SV=1;tr|V9HW34|V9HW34_HUMANEpididymisluminalprotein213OS=HomosapiensOX=9606GN=HEL-213PE=2SV=1;tr|Q6PJF2|Q6PJF2_HUMANIGK@proteinOS=HomosapiensOX=9606GN=IGK@PE=1SV=1;tr|Q7Z3Y4|Q7Z3Y4_HUMANUncharacterizedproteinOS=HomosapiensOX=9606PE=1S…	;;;;;;;;;;;;;;;;;;;;;;;	25	6	6	6	80.4	11.765													1123900000	1201700000	1503700000	Quantified
P01857	Immunoglobulin heavy constant gamma 1 (Ig gamma-1 chain C region) (Ig gamma-1 chain C region EU) (Ig gamma-1 chain C region KOL) (Ig gamma-1 chain C region NIE)	IGHG1	FUNCTION: Constant region of immunoglobulin heavy chains. Immunoglobulins, also known as antibodies, are membrane-bound or secreted glycoproteins produced by B lymphocytes. In the recognition phase of humoral immunity, the membrane-bound immunoglobulins serve as receptors which, upon binding of a specific antigen, trigger the clonal expansion and differentiation of B lymphocytes into immunoglobul…	sp|P01857|IGHG1_HUMANImmunoglobulinheavyconstantgamma1OS=HomosapiensOX=9606GN=IGHG1PE=1SV=1;tr|Q6PYX1|Q6PYX1_HUMANHepatitisBvirusreceptorbindingprotein(Fragment)OS=HomosapiensOX=9606PE=1SV=1;tr|A0A0A0MS08|A0A0A0MS08_HUMANImmunoglobulinheavyconstantgamma1(Fragment)OS=HomosapiensOX=9606GN=IGHG1PE=1SV=1;sp|P0DOX5|IGG1_HUMANImmunoglobulingamma-1heavychainOS=HomosapiensOX=9606PE=1SV=2;tr|Q6GMX6|Q6GMX6…	;;;;;;;;;;;;;;;;;;;;;;;	43	11	11	6	44.2	36.105					433170000				201050000		218680000		1470700000	1061400000	3475100000	Quantified
P01861	Immunoglobulin heavy constant gamma 4 (Ig gamma-4 chain C region)	IGHG4	FUNCTION: Constant region of immunoglobulin heavy chains. Immunoglobulins, also known as antibodies, are membrane-bound or secreted glycoproteins produced by B lymphocytes. In the recognition phase of humoral immunity, the membrane-bound immunoglobulins serve as receptors which, upon binding of a specific antigen, trigger the clonal expansion and differentiation of B lymphocytes into immunoglobul…	sp|P01861|IGHG4_HUMANImmunoglobulinheavyconstantgamma4OS=HomosapiensOX=9606GN=IGHG4PE=1SV=1;tr|A0A286YFJ8|A0A286YFJ8_HUMANImmunoglobulinheavyconstantgamma4(Fragment)OS=HomosapiensOX=9606GN=IGHG4PE=1SV=1;tr|S6BGF5|S6BGF5_HUMANIgGHchainOS=HomosapiensOX=9606PE=2SV=1	;	3	8	5	0	35.8	35.94													550620000	386520000	602550000	Quantified
P01876	Immunoglobulin heavy constant alpha 1 (Ig alpha-1 chain C region) (Ig alpha-1 chain C region BUR) (Ig alpha-1 chain C region TRO)	IGHA1	FUNCTION: Constant region of immunoglobulin heavy chains. Immunoglobulins, also known as antibodies, are membrane-bound or secreted glycoproteins produced by B lymphocytes. In the recognition phase of humoral immunity, the membrane-bound immunoglobulins serve as receptors which, upon binding of a specific antigen, trigger the clonal expansion and differentiation of B lymphocytes into immunoglobul…	sp|P01876|IGHA1_HUMANImmunoglobulinheavyconstantalpha1OS=HomosapiensOX=9606GN=IGHA1PE=1SV=2;tr|Q9UP60|Q9UP60_HUMANSNC73proteinOS=HomosapiensOX=9606GN=SNC73PE=2SV=1;tr|A0A286YEY1|A0A286YEY1_HUMANImmunoglobulinheavyconstantalpha1(Fragment)OS=HomosapiensOX=9606GN=IGHA1PE=1SV=1;tr|Q8NCL6|Q8NCL6_HUMANcDNAFLJ90170fis,cloneMAMMA1000370,highlysimilartoIgalpha-1chainCregionOS=HomosapiensOX=9606PE=2SV=1;tr…	;;;;;;;	21	7	7	1	26.9	37.654					165020000								277800000	285250000	887260000	Quantified
P02452	Collagen alpha-1(I) chain (Alpha-1 type I collagen)	COL1A1	FUNCTION: Type I collagen is a member of group I collagen (fibrillar forming collagen).	sp|P02452|CO1A1_HUMANCollagenalpha-1(I)chainOS=HomosapiensOX=9606GN=COL1A1PE=1SV=5;tr|D3DTX7|D3DTX7_HUMANCollagen,typeI,alpha1,isoformCRA_aOS=HomosapiensOX=9606GN=COL1A1PE=4SV=1;CON__Q862S4;tr|Q6LAN8|Q6LAN8_HUMANCollagentypeIalpha1(Fragment)OS=HomosapiensOX=9606GN=COL1A1PE=4SV=1;tr|H9C5C5|H9C5C5_HUMANCollagenalpha-1(I)chainpreproproteinOS=HomosapiensOX=9606GN=COL1A1PE=2SV=1;tr|Q9UMA6|Q9UMA6_HUMAN…	;	8	8	8	8	6.4	138.94	429500000	405430000	409340000	526610000	335700000	430970000	323360000	241260000	299970000		299300000	309230000				Quantified
P02458	Collagen alpha-1(II) chain (Alpha-1 type II collagen) [Cleaved into: Collagen alpha-1(II) chain; Chondrocalcin]	COL2A1	FUNCTION: Type II collagen is specific for cartilaginous tissues. It is essential for the normal embryonic development of the skeleton, for linear growth and for the ability of cartilage to resist compressive forces.	sp|P02458|CO2A1_HUMANCollagenalpha-1(II)chainOS=HomosapiensOX=9606GN=COL2A1PE=1SV=3;tr|Q2V4X9|Q2V4X9_HUMANAlpha-1collagentypeII(Fragment)OS=HomosapiensOX=9606GN=COL2A1PE=4SV=1		2	8	8	8	5.6	141.78	679700000	607820000	551770000	1068900000	782280000	850390000	286160000		280410000	608470000	432290000	444980000				Quantified
A9LSU1	Type IV collagen alpha 1 (Fragment)			tr|A9LSU1|A9LSU1_HUMANTypeIVcollagenalpha1(Fragment)OS=HomosapiensOX=9606PE=2SV=1;tr|A0A3B3ISV3|A0A3B3ISV3_HUMANCollagenalpha-1(IV)chain(Fragment)OS=HomosapiensOX=9606GN=COL4A1PE=1SV=1;tr|Q59F15|Q59F15_HUMANCOL4A1proteinvariant(Fragment)OS=HomosapiensOX=9606PE=2SV=1;sp|P02462|CO4A1_HUMANCollagenalpha-1(IV)chainOS=HomosapiensOX=9606GN=COL4A1PE=1SV=4;tr|A0A0A0U994|A0A0A0U994_HUMANCollagentypeIValph…	;;;;;;	8	3	3	3	17	25.331	241630000			252520000	169920000	385790000	157350000			605380000	693200000	743770000		649600000	1151300000	Quantified
A0A384MQX1	Epididymis secretory sperm binding protein			tr|A0A384MQX1|A0A384MQX1_HUMANEpididymissecretoryspermbindingproteinOS=HomosapiensOX=9606PE=2SV=1;sp|P02545|LMNA_HUMANPrelamin-A/COS=HomosapiensOX=9606GN=LMNAPE=1SV=1;tr|Q5I6Y5|Q5I6Y5_HUMANEpididymissecretoryspermbindingproteinOS=HomosapiensOX=9606GN=LMNAPE=2SV=1;tr|Q8N519|Q8N519_HUMANLMNAproteinOS=HomosapiensOX=9606PE=2SV=1;tr|H0YAB0|H0YAB0_HUMANPrelamin-A/C(Fragment)OS=HomosapiensOX=9606GN=LMNA…	;;;	8	45	45	3	66.9	74.139	3467500000	3427200000	3262400000	6905200000	8317300000	8421900000	298590000	914850000	462250000	6760100000	7467500000	6822400000	5301000000	13555000000	14796000000	Quantified
A0A024R3E3	Apolipoprotein A-I, isoform CRA_a (Epididymis secretory sperm binding protein)	APOA1 hCG_41332		tr|A0A024R3E3|A0A024R3E3_HUMANApolipoproteinA-I,isoformCRA_aOS=HomosapiensOX=9606GN=APOA1PE=2SV=1;sp|P02647|APOA1_HUMANApolipoproteinA-IOS=HomosapiensOX=9606GN=APOA1PE=1SV=1;tr|F8W696|F8W696_HUMANApolipoproteinA-IOS=HomosapiensOX=9606GN=APOA1PE=1SV=1	;;	3	3	2	2	15.4	30.777													97136000			Identified
A0A0S2Z3V0	Apolipoprotein E isoform 2 (Fragment)	APOE		tr|A0A0S2Z3V0|A0A0S2Z3V0_HUMANApolipoproteinEisoform2(Fragment)OS=HomosapiensOX=9606GN=APOEPE=2SV=1;tr|A0A346DBY2|A0A346DBY2_HUMANApolipoproteinE(Fragment)OS=HomosapiensOX=9606GN=APOEPE=3SV=1;tr|J9ZVQ3|J9ZVQ3_HUMANApolipoproteinE(Fragment)OS=HomosapiensOX=9606GN=APOEPE=3SV=1;tr|A0A0S2Z3D5|A0A0S2Z3D5_HUMANApolipoproteinEisoform1(Fragment)OS=HomosapiensOX=9606GN=APOEPE=2SV=1;sp|P02649|APOE_HUMANApo…	;;;;;;	11	6	2	2	32.3	21.682					123110000	198610000										Quantified
K7ERI9	Apolipoprotein C-I (Fragment)	APOC1		tr|K7ERI9|K7ERI9_HUMANApolipoproteinC-I(Fragment)OS=HomosapiensOX=9606GN=APOC1PE=1SV=1;tr|A0A024R0T8|A0A024R0T8_HUMANApolipoproteinC-I,isoformCRA_aOS=HomosapiensOX=9606GN=APOC1PE=4SV=1;sp|P02654|APOC1_HUMANApolipoproteinC-IOS=HomosapiensOX=9606GN=APOC1PE=1SV=1;tr|K7EKP1|K7EKP1_HUMANApolipoproteinC-I(Fragment)OS=HomosapiensOX=9606GN=APOC1PE=1SV=8;tr|K7EJI9|K7EJI9_HUMANApolipoproteinC-IOS=Homosapie…	;;;;;;	7	2	2	2	23.4	8.647				135930000		108620000										Quantified
A3KPE2	Apolipoprotein C-III (Apolipoprotein C3)	APOC3 hCG_41334		tr|A3KPE2|A3KPE2_HUMANApolipoproteinC-IIIOS=HomosapiensOX=9606GN=APOC3PE=2SV=1;sp|P02656|APOC3_HUMANApolipoproteinC-IIIOS=HomosapiensOX=9606GN=APOC3PE=1SV=1;tr|B0YIW2|B0YIW2_HUMANApolipoproteinC-IIIOS=HomosapiensOX=9606GN=APOC3PE=1SV=1	;;	3	1	1	1	16.2	10.852	603180000	525370000	440580000	1780300000	1984400000	1783800000			391140000	874580000	1370800000	1014800000				Quantified
A0A140VJJ6	Testicular tissue protein Li 70			tr|A0A140VJJ6|A0A140VJJ6_HUMANTesticulartissueproteinLi70OS=HomosapiensOX=9606PE=2SV=1;tr|C9JEU5|C9JEU5_HUMANFibrinogengammachainOS=HomosapiensOX=9606GN=FGGPE=1SV=1;sp|P02679|FIBG_HUMANFibrinogengammachainOS=HomosapiensOX=9606GN=FGGPE=1SV=3;tr|C9JC84|C9JC84_HUMANFibrinogengammachainOS=HomosapiensOX=9606GN=FGGPE=1SV=1;tr|D3DP16|D3DP16_HUMANFibrinogengammachain,isoformCRA_aOS=HomosapiensOX=9606GN=F…	;;;;;	6	3	3	3	10.8	49.496	452000000	414880000	641760000			643770000	267290000		248770000			411380000				Quantified
P02751	Fibronectin (FN) (Cold-insoluble globulin) (CIG) [Cleaved into: Anastellin; Ugl-Y1; Ugl-Y2; Ugl-Y3]	FN1 FN	FUNCTION: Fibronectins bind cell surfaces and various compounds including collagen, fibrin, heparin, DNA, and actin. Fibronectins are involved in cell adhesion, cell motility, opsonization, wound healing, and maintenance of cell shape. Involved in osteoblast compaction through the fibronectin fibrillogenesis cell-mediated matrix assembly process, essential for osteoblast mineralization. Participa…	sp|P02751|FINC_HUMANFibronectinOS=HomosapiensOX=9606GN=FN1PE=1SV=5;tr|H0Y7Z1|H0Y7Z1_HUMANFibronectin(Fragment)OS=HomosapiensOX=9606GN=FN1PE=1SV=1;tr|Q6MZF4|Q6MZF4_HUMANUncharacterizedproteinDKFZp686F219(Fragment)OS=HomosapiensOX=9606GN=DKFZp686K139PE=2SV=1;tr|A6YID6|A6YID6_HUMANFibronectinsplicevariantE(Fragment)OS=HomosapiensOX=9606GN=FN1PE=2SV=1;tr|A6YID2|A6YID2_HUMANFibronectinsplicevariantA(F…		16	115	4	0	62.6	272.32		1289500000	1466900000				1216900000	1464200000	1025200000							Quantified
Q5VY30	Retinol-binding protein	RBP4 hCG_37964	FUNCTION: Retinol-binding protein that mediates retinol transport in blood plasma. {ECO:0000256|PIRNR:PIRNR036893}.	tr|Q5VY30|Q5VY30_HUMANRetinol-bindingproteinOS=HomosapiensOX=9606GN=RBP4PE=1SV=2;sp|P02753|RET4_HUMANRetinol-bindingprotein4OS=HomosapiensOX=9606GN=RBP4PE=1SV=3	;	2	2	2	2	10.1	22.974		209840000	241430000	303390000	235640000	416720000	142660000			312950000	380780000	406340000				Quantified
A8K6Q8	Transferrin receptor protein 1			tr|A8K6Q8|A8K6Q8_HUMANcDNAFLJ75881,highlysimilartoHomosapienstransferrinreceptor(p90,CD71)(TFRC),mRNAOS=HomosapiensOX=9606PE=2SV=1;sp|P02786|TFR1_HUMANTransferrinreceptorprotein1OS=HomosapiensOX=9606GN=TFRCPE=1SV=2;tr|G3V0E5|G3V0E5_HUMANTransferrinreceptor(P90,CD71),isoformCRA_cOS=HomosapiensOX=9606GN=TFRCPE=1SV=1;tr|B7Z2I6|B7Z2I6_HUMANcDNAFLJ57106,highlysimilartoTransferrinreceptorprotein1OS=Hom…	;;;	6	11	11	11	18.2	84.872	290460000	231260000	208340000	282300000	345910000	336220000	277740000	366600000	308920000	329060000	302370000	306740000				Quantified
P02787	Serotransferrin (Transferrin) (Beta-1 metal-binding globulin) (Siderophilin)	TF PRO1400	FUNCTION: Transferrins are iron binding transport proteins which can bind two Fe(3+) ions in association with the binding of an anion, usually bicarbonate. It is responsible for the transport of iron from sites of absorption and heme degradation to those of storage and utilization. Serum transferrin may also have a further role in stimulating cell proliferation.	sp|P02787|TRFE_HUMANSerotransferrinOS=HomosapiensOX=9606GN=TFPE=1SV=3;tr|Q06AH7|Q06AH7_HUMANTransferrinOS=HomosapiensOX=9606GN=TFPE=2SV=1;tr|B4DEX9|B4DEX9_HUMANcDNAFLJ56687,highlysimilartoSerotransferrinOS=HomosapiensOX=9606PE=2SV=1;tr|C9JVG0|C9JVG0_HUMANSerotransferrin(Fragment)OS=HomosapiensOX=9606GN=TFPE=1SV=1;tr|F8WCI6|F8WCI6_HUMANSerotransferrinOS=HomosapiensOX=9606GN=TFPE=1SV=1;tr|H7C5E8|H7…	;	9	59	59	1	74.6	77.063	2946000000	2830600000	2296100000	2389300000	4192300000	4646300000	25464000	2267900000	175290000	3426300000	3751400000	2674200000	443500000000	418930000000	497480000000	Quantified
P02790	Hemopexin (Beta-1B-glycoprotein)	HPX	FUNCTION: Binds heme and transports it to the liver for breakdown and iron recovery, after which the free hemopexin returns to the circulation.	sp|P02790|HEMO_HUMANHemopexinOS=HomosapiensOX=9606GN=HPXPE=1SV=2;tr|Q9BS19|Q9BS19_HUMANEpididymissecretoryspermbindingproteinOS=HomosapiensOX=9606GN=HPXPE=1SV=1;tr|B7Z8Q4|B7Z8Q4_HUMANcDNAFLJ56652,highlysimilartoHemopexinOS=HomosapiensOX=9606PE=2SV=1	;	3	20	20	20	55	51.676													24671000000	32846000000	50609000000	Quantified
B1Q3B3	Ferritin (Fragment)	FTL	FUNCTION: Stores iron in a soluble, non-toxic, readily available form. Important for iron homeostasis. Iron is taken up in the ferrous form and deposited as ferric hydroxides after oxidation. {ECO:0000256|RuleBase:RU361145}.	tr|B1Q3B3|B1Q3B3_HUMANFerritin(Fragment)OS=HomosapiensOX=9606GN=FTLPE=3SV=1;tr|A0A384MDR3|A0A384MDR3_HUMANFerritinOS=HomosapiensOX=9606GN=FTLPE=2SV=1;sp|P02792|FRIL_HUMANFerritinlightchainOS=HomosapiensOX=9606GN=FTLPE=1SV=2;tr|B1Q3B4|B1Q3B4_HUMANFerritin(Fragment)OS=HomosapiensOX=9606GN=FTLvariantPE=3SV=1;tr|Q6S4P3|Q6S4P3_HUMANFerritinOS=HomosapiensOX=9606GN=FTLPE=1SV=1	;;;;	5	2	2	2	32.6	10.346				102280000	148700000	85415000		78181000								Quantified
A0A024R525	Ferritin	FTH1 hCG_1776129	FUNCTION: Stores iron in a soluble, non-toxic, readily available form. Important for iron homeostasis. Iron is taken up in the ferrous form and deposited as ferric hydroxides after oxidation. {ECO:0000256|RuleBase:RU361145}.	tr|A0A024R525|A0A024R525_HUMANFerritinOS=HomosapiensOX=9606GN=FTH1PE=3SV=1;sp|P02794|FRIH_HUMANFerritinheavychainOS=HomosapiensOX=9606GN=FTH1PE=1SV=2;tr|Q6NS36|Q6NS36_HUMANFerritin(Fragment)OS=HomosapiensOX=9606GN=FTH1PE=2SV=1;tr|G3V192|G3V192_HUMANFerritinOS=HomosapiensOX=9606GN=FTH1PE=1SV=1;tr|Q6NZ44|Q6NZ44_HUMANFerritinOS=HomosapiensOX=9606GN=FTH1PE=1SV=1;tr|B3KXC3|B3KXC3_HUMANFerritinOS=Homos…	;;;;;;	15	10	10	10	64.5	21.225	810400000	565420000	755980000	748320000	725740000	800720000	2303200000	2909400000	1919800000	1024600000	942820000	1091000000				Quantified
W0UV28	Ribonuclease A A1	RAA1		tr|W0UV28|W0UV28_HUMANRibonucleaseAA1OS=HomosapiensOX=9606GN=RAA1PE=3SV=1;sp|P03950|ANGI_HUMANAngiogeninOS=HomosapiensOX=9606GN=ANGPE=1SV=1	;	2	1	1	1	13.6	16.55										203550000						Identified
B4DN15	cDNA FLJ55228, highly similar to Interstitial collagenase			tr|B4DN15|B4DN15_HUMANcDNAFLJ55228,highlysimilartoInterstitialcollagenaseOS=HomosapiensOX=9606PE=2SV=1;tr|Q5TZP0|Q5TZP0_HUMANMatrixmetalloproteinase1(Interstitialcollagenase)OS=HomosapiensOX=9606PE=2SV=1;tr|Q53G96|Q53G96_HUMANMatrixmetalloproteinase1preproproteinvariant(Fragment)OS=HomosapiensOX=9606PE=2SV=1;tr|Q53FK3|Q53FK3_HUMANMatrixmetalloproteinase1preproproteinvariant(Fragment)OS=Homosapien…	;;;;;;;;	11	15	15	15	49.4	46.265										2441400000	2484900000	2342000000				Quantified
P03973	Antileukoproteinase (ALP) (BLPI) (HUSI-1) (Mucus proteinase inhibitor) (MPI) (Protease inhibitor WAP4) (Secretory leukocyte protease inhibitor) (Seminal proteinase inhibitor) (WAP four-disulfide core domain protein 4)	SLPI WAP4 WFDC4	FUNCTION: Acid-stable proteinase inhibitor with strong affinities for trypsin, chymotrypsin, elastase, and cathepsin G (PubMed:3533531, PubMed:3462719, PubMed:2039600, PubMed:2110563, PubMed:10702419, PubMed:24121345). Modulates the inflammatory and immune responses after bacterial infection, and after infection by the intracellular parasite L.major. Down-regulates responses to bacterial lipopoly…	sp|P03973|SLPI_HUMANAntileukoproteinaseOS=HomosapiensOX=9606GN=SLPIPE=1SV=2		1	2	2	2	16.7	14.326															112870000	Identified
V9HWN7	Fructose-bisphosphate aldolase (EC 4.1.2.13)	HEL-S-87p ALDOA hCG_1811258		tr|V9HWN7|V9HWN7_HUMANFructose-bisphosphatealdolaseOS=HomosapiensOX=9606GN=HEL-S-87pPE=2SV=1;sp|P04075|ALDOA_HUMANFructose-bisphosphatealdolaseAOS=HomosapiensOX=9606GN=ALDOAPE=1SV=2;tr|J3KPS3|J3KPS3_HUMANFructose-bisphosphatealdolaseOS=HomosapiensOX=9606GN=ALDOAPE=1SV=1;tr|H3BQN4|H3BQN4_HUMANFructose-bisphosphatealdolaseOS=HomosapiensOX=9606GN=ALDOAPE=1SV=1;tr|H3BUH7|H3BUH7_HUMANFructose-bisphosp…	;;;;;;;	13	10	10	10	29.4	39.42							152470000		233860000				478560000	502710000	1272500000	Quantified
A0A4D5RAB7	Annexin			tr|A0A4D5RAB7|A0A4D5RAB7_HUMANAnnexinOS=HomosapiensOX=9606PE=3SV=1;tr|Q5TZZ9|Q5TZZ9_HUMANAnnexinOS=HomosapiensOX=9606GN=ANXA1PE=1SV=1;sp|P04083|ANXA1_HUMANAnnexinA1OS=HomosapiensOX=9606GN=ANXA1PE=1SV=2;tr|A0A4D5RAI5|A0A4D5RAI5_HUMANAnnexinOS=HomosapiensOX=9606PE=3SV=1;tr|A0A4D5RAG0|A0A4D5RAG0_HUMANAnnexinOS=HomosapiensOX=9606PE=3SV=1;tr|A0A4D5RA86|A0A4D5RA86_HUMANAnnexinOS=HomosapiensOX=9606PE=3S…	;;;;;;;;;;;;;	29	16	16	16	63.3	33.181				259360000	377230000	372090000						94248000	1893500000	2985500000	2932200000	Quantified
H7BYW6	Platelet-derived growth factor subunit A (Fragment)	PDGFA		tr|H7BYW6|H7BYW6_HUMANPlatelet-derivedgrowthfactorsubunitA(Fragment)OS=HomosapiensOX=9606GN=PDGFAPE=1SV=2;tr|A8K852|A8K852_HUMANcDNAFLJ75285,highlysimilartoHomosapiensplatelet-derivedgrowthfactoralphapolypeptide(PDGFA),transcriptvariant1,mRNAOS=HomosapiensOX=9606PE=2SV=1;sp|P04085|PDGFA_HUMANPlatelet-derivedgrowthfactorsubunitAOS=HomosapiensOX=9606GN=PDGFAPE=1SV=1;tr|Q9UGN0|Q9UGN0_HUMANPlatelet-d…	;;;;;	7	4	4	4	27.3	22.922													516020000	428860000	420550000	Quantified
E1A689	Mutant Apo B 100			tr|E1A689|E1A689_HUMANMutantApoB100OS=HomosapiensOX=9606PE=2SV=1;tr|C0JYY2|C0JYY2_HUMANApolipoproteinB(IncludingAg(X)antigen)OS=HomosapiensOX=9606GN=APOBPE=4SV=1;sp|P04114|APOB_HUMANApolipoproteinB-100OS=HomosapiensOX=9606GN=APOBPE=1SV=2;tr|A8K479|A8K479_HUMANcDNAFLJ77094,highlysimilartoHomosapiensapolipoproteinB(includingAg(x)antigen)(APOB),mRNA(Fragment)OS=HomosapiensOX=9606PE=2SV=1;tr|Q59HB3|Q…	;;	8	13	10	10	2.9	489.81	1878400000	1561500000	1788200000	2456000000	2692800000	2579500000	5741500000	5127900000	5348500000	1369600000	1705500000	1567100000				Quantified
B3KQX7	Major prion protein (PrP27-30) (PrP33-35C)			tr|B3KQX7|B3KQX7_HUMANcDNAFLJ33256fis,cloneASTRO2005557,highlysimilartoMAJORPRIONPROTEINOS=HomosapiensOX=9606PE=2SV=1;tr|B4DI53|B4DI53_HUMANcDNAFLJ52543,highlysimilartoMajorprionproteinOS=HomosapiensOX=9606PE=2SV=1;tr|B4DDS1|B4DDS1_HUMANcDNAFLJ52533,highlysimilartoMajorprionproteinOS=HomosapiensOX=9606PE=2SV=1;tr|X6RKS3|X6RKS3_HUMANMajorprionprotein(Fragment)OS=HomosapiensOX=9606GN=PRNPPE=1SV=1;t…	;;;;;;;;;;;;;;;;;;;	20	1	1	1	7.4	18.177																Identified
P04259	Keratin, type II cytoskeletal 6B (Cytokeratin-6B) (CK-6B) (Keratin-6B) (K6B) (Type-II keratin Kb10)	KRT6B K6B KRTL1		sp|P04259|K2C6B_HUMANKeratin,typeIIcytoskeletal6BOS=HomosapiensOX=9606GN=KRT6BPE=1SV=5		1	35	1	1	56	60.066															79880000	Identified
L8E853	von Willebrand factor	VWF		tr|L8E853|L8E853_HUMANvonWillebrandfactorOS=HomosapiensOX=9606GN=VWFPE=4SV=1;sp|P04275|VWF_HUMANvonWillebrandfactorOS=HomosapiensOX=9606GN=VWFPE=1SV=4;tr|B4DMS3|B4DMS3_HUMANcDNAFLJ59036,highlysimilartovonWillebrandfactorOS=HomosapiensOX=9606PE=2SV=1;tr|H2DLA2|H2DLA2_HUMANvonWillebrandfactor(Fragment)OS=HomosapiensOX=9606GN=VWFPE=4SV=1	;	4	5	5	5	2	298.38	425620000	458940000	496820000	414590000	469140000	424110000	183720000	336980000	216970000	703540000	632500000	647160000				Quantified
P04350	Tubulin beta-4A chain (Tubulin 5 beta) (Tubulin beta-4 chain)	TUBB4A TUBB4 TUBB5	FUNCTION: Tubulin is the major constituent of microtubules. It binds two moles of GTP, one at an exchangeable site on the beta chain and one at a non-exchangeable site on the alpha chain.	sp|P04350|TBB4A_HUMANTubulinbeta-4AchainOS=HomosapiensOX=9606GN=TUBB4APE=1SV=2;tr|B4DE77|B4DE77_HUMANTubulinbetachainOS=HomosapiensOX=9606PE=2SV=1;tr|B4DJ43|B4DJ43_HUMANcDNAFLJ53341,highlysimilartoTubulinbeta-4chainOS=HomosapiensOX=9606PE=2SV=1;tr|B4DFH6|B4DFH6_HUMANcDNAFLJ52536,highlysimilartoTubulinbeta-4chainOS=HomosapiensOX=9606PE=2SV=1;tr|M0R278|M0R278_HUMANTubulinbeta-4Achain(Fragment)OS=Ho…	;;;	8	19	2	1	66.9	49.585								48660000								Identified
V9HVZ4	Glyceraldehyde-3-phosphate dehydrogenase (EC 1.2.1.12)	HEL-S-162eP		tr|V9HVZ4|V9HVZ4_HUMANGlyceraldehyde-3-phosphatedehydrogenaseOS=HomosapiensOX=9606GN=HEL-S-162ePPE=2SV=1;sp|P04406|G3P_HUMANGlyceraldehyde-3-phosphatedehydrogenaseOS=HomosapiensOX=9606GN=GAPDHPE=1SV=3;tr|Q2TSD0|Q2TSD0_HUMANGlyceraldehyde-3-phosphatedehydrogenaseOS=HomosapiensOX=9606PE=2SV=1;tr|E7EUT5|E7EUT5_HUMANGlyceraldehyde-3-phosphatedehydrogenaseOS=HomosapiensOX=9606GN=GAPDHPE=1SV=1;tr|Q0QET…	;;;;;	9	20	20	13	74.9	36.053	11468000000	12726000000	12033000000	4710900000	4533800000	4595100000	30169000000	24740000000	22932000000	4118400000	5420500000	4930100000	5723900000	4996900000	5029400000	Quantified
A0A024RDL8	Argininosuccinate lyase isoform 1 (Argininosuccinate lyase, isoform CRA_b)	ASL hCG_18702		tr|A0A024RDL8|A0A024RDL8_HUMANArgininosuccinatelyaseisoform1OS=HomosapiensOX=9606GN=ASLPE=2SV=1;sp|P04424|ARLY_HUMANArgininosuccinatelyaseOS=HomosapiensOX=9606GN=ASLPE=1SV=4;tr|B4DU69|B4DU69_HUMANcDNAFLJ56583,highlysimilartoArgininosuccinatelyaseOS=HomosapiensOX=9606PE=2SV=1;tr|A0A5F9ZHM8|A0A5F9ZHM8_HUMANArgininosuccinatelyase(Fragment)OS=HomosapiensOX=9606GN=ASLPE=1SV=1;tr|A0A0S2Z316|A0A0S2Z316_…	;;;;;;;;	9	4	4	4	11.9	51.657		58680000	94527000													Quantified
V9HW43	Heat shock 27 kDa protein (Heat shock protein beta-1)	HEL-S-102		tr|V9HW43|V9HW43_HUMANEpididymissecretoryproteinLi102OS=HomosapiensOX=9606GN=HEL-S-102PE=2SV=1;sp|P04792|HSPB1_HUMANHeatshockproteinbeta-1OS=HomosapiensOX=9606GN=HSPB1PE=1SV=2;tr|B4DL87|B4DL87_HUMANcDNAFLJ52243,highlysimilartoHeat-shockproteinbeta-1OS=HomosapiensOX=9606PE=2SV=1;tr|F8WE04|F8WE04_HUMANHeatshockproteinbeta-1OS=HomosapiensOX=9606GN=HSPB1PE=1SV=1;tr|C9J3N8|C9J3N8_HUMANHeatshockprotein…	;;;	5	13	13	13	81	22.782	1588500000	1918600000	1785100000		157880000		1256700000	1007800000	1090000000	897300000	1077400000	1065900000	3879600000	11159000000	8268700000	Quantified
A3KPC7	Histone H2A	HIST1H2AH hCG_1640359		tr|A3KPC7|A3KPC7_HUMANHistoneH2AOS=HomosapiensOX=9606GN=HIST1H2AHPE=2SV=1;sp|Q99878|H2A1J_HUMANHistoneH2Atype1-JOS=HomosapiensOX=9606GN=H2AC14PE=1SV=3;sp|Q96KK5|H2A1H_HUMANHistoneH2Atype1-HOS=HomosapiensOX=9606GN=H2AC12PE=1SV=3;tr|A0A024RAS2|A0A024RAS2_HUMANHistoneH2AOS=HomosapiensOX=9606GN=H2AFJPE=3SV=1;sp|Q9BTM1|H2AJ_HUMANHistoneH2A.JOS=HomosapiensOX=9606GN=H2AJPE=1SV=1;sp|Q16777|H2A2C_HUMANHis…	;;;;;;;;;;;;;;;;;;;;;	33	4	1	1	32.8	13.906	9597900000	10892000000	9047000000	7522700000	9859100000	11649000000	3754200000	6230800000	7101900000	6707300000	3044100000	5386900000	2846400000	5821700000	5505800000	Quantified
P05023	Sodium/potassium-transporting ATPase subunit alpha-1 (Na(+)/K(+) ATPase alpha-1 subunit) (EC 7.2.2.13) (Sodium pump subunit alpha-1)	ATP1A1	FUNCTION: This is the catalytic component of the active enzyme, which catalyzes the hydrolysis of ATP coupled with the exchange of sodium and potassium ions across the plasma membrane. This action creates the electrochemical gradient of sodium and potassium ions, providing the energy for active transport of various nutrients. {ECO:0000269|PubMed:29499166, ECO:0000269|PubMed:30388404}.	sp|P05023|AT1A1_HUMANSodium/potassium-transportingATPasesubunitalpha-1OS=HomosapiensOX=9606GN=ATP1A1PE=1SV=1;tr|B7Z3V1|B7Z3V1_HUMANSodium/potassium-transportingATPasesubunitalpha(Fragment)OS=HomosapiensOX=9606PE=2SV=1;tr|B7Z1N5|B7Z1N5_HUMANcDNAFLJ53830,highlysimilartoSodium/potassium-transportingATPasealpha-1chainOS=HomosapiensOX=9606PE=2SV=1;tr|B7Z1Q9|B7Z1Q9_HUMANSodium/potassium-transportingATP…	;	32	15	15	15	19.2	112.89	112490000	118560000	100660000	250310000	115000000	236770000	319890000	892360000	550880000	175560000		90038000			212880000	Quantified
V9GYR2	Sodium/potassium-transporting ATPase subunit beta (Fragment)	ATP1B1	FUNCTION: This is the non-catalytic component of the active enzyme, which catalyzes the hydrolysis of ATP coupled with the exchange of Na(+) and K(+) ions across the plasma membrane. {ECO:0000256|RuleBase:RU362099}.	tr|V9GYR2|V9GYR2_HUMANSodium/potassium-transportingATPasesubunitbeta(Fragment)OS=HomosapiensOX=9606GN=ATP1B1PE=1SV=1;tr|B7Z9S8|B7Z9S8_HUMANSodium/potassium-transportingATPasesubunitbetaOS=HomosapiensOX=9606PE=2SV=1;tr|A6NGH2|A6NGH2_HUMANSodium/potassium-transportingATPasesubunitbetaOS=HomosapiensOX=9606PE=2SV=3;tr|Q6LEU2|Q6LEU2_HUMANSodium/potassium-transportingATPasesubunitbeta(Fragment)OS=Homos…	;;;;;	6	2	2	2	19.2	15.125				123030000	123740000											Quantified
E9PG40	ABPP (Alpha-secretase C-terminal fragment) (Amyloid precursor protein) (Amyloid-beta A4 protein) (Amyloid-beta precursor protein) (Amyloid-beta protein 40) (Amyloid-beta protein 42) (Beta-APP40) (Beta-APP42) (Beta-secretase C-terminal fragment) (C31) (C80) (C83) (C99) (Gamma-CTF(50)) (Gamma-CTF(57)) (Gamma-CTF(59)) (Gamma-secretase C-terminal fragment 50) (Gamma-secretase C-terminal fragment 57) …	APP		tr|E9PG40|E9PG40_HUMANAmyloid-betaprecursorproteinOS=HomosapiensOX=9606GN=APPPE=1SV=1;tr|A0A218KGR2|A0A218KGR2_HUMANAmyloidbetaA4proteinisoformaOS=HomosapiensOX=9606GN=APPPE=4SV=1;tr|A0A140VJC8|A0A140VJC8_HUMANTesticulartissueproteinLi2OS=HomosapiensOX=9606PE=2SV=1;sp|P05067|A4_HUMANAmyloid-betaprecursorproteinOS=HomosapiensOX=9606GN=APPPE=1SV=3;tr|B4DGD0|B4DGD0_HUMANcDNAFLJ50491,highlysimilartoA…	;;;;;;;;;;	13	16	15	15	28.4	80.832				2592600000	3667300000	2063900000		161660000		192440000	129830000	372760000	136770000	368080000	937470000	Quantified
P05109	Protein S100-A8 (Calgranulin-A) (Calprotectin L1L subunit) (Cystic fibrosis antigen) (CFAG) (Leukocyte L1 complex light chain) (Migration inhibitory factor-related protein 8) (MRP-8) (p8) (S100 calcium-binding protein A8) (Urinary stone protein band A)	S100A8 CAGA CFAG MRP8	FUNCTION: S100A8 is a calcium- and zinc-binding protein which plays a prominent role in the regulation of inflammatory processes and immune response. It can induce neutrophil chemotaxis and adhesion. Predominantly found as calprotectin (S100A8/A9) which has a wide plethora of intra- and extracellular functions. The intracellular functions include: facilitating leukocyte arachidonic acid trafficki…	sp|P05109|S10A8_HUMANProteinS100-A8OS=HomosapiensOX=9606GN=S100A8PE=1SV=1		1	3	3	3	31.2	10.834											522530000			856380000		Identified
H7BZ60	Protein kinase C gamma type (Fragment)	PRKCG		tr|H7BZ60|H7BZ60_HUMANProteinkinaseCgammatype(Fragment)OS=HomosapiensOX=9606GN=PRKCGPE=1SV=2;tr|M0R0I9|M0R0I9_HUMANProteinkinaseCgammatype(Fragment)OS=HomosapiensOX=9606GN=PRKCGPE=1SV=8;tr|Q59EZ0|Q59EZ0_HUMANProteinkinaseC,gammavariant(Fragment)OS=HomosapiensOX=9606PE=2SV=1;tr|B7Z870|B7Z870_HUMANcDNAFLJ52648,highlysimilartoProteinkinaseCgammatypeOS=HomosapiensOX=9606PE=2SV=1;tr|B2R5T1|B2R5T1_HUMA…	;;;;;;	7	1	1	1	37.1	4.0608															172930000	Identified
P05141	ADP/ATP translocase 2 (ADP,ATP carrier protein 2) (ADP,ATP carrier protein, fibroblast isoform) (Adenine nucleotide translocator 2) (ANT 2) (Solute carrier family 25 member 5) [Cleaved into: ADP/ATP translocase 2, N-terminally processed]	SLC25A5 ANT2	FUNCTION: Catalyzes the exchange of cytoplasmic ADP with mitochondrial ATP across the mitochondrial inner membrane. As part of the mitotic spindle-associated MMXD complex it may play a role in chromosome segregation. {ECO:0000269|PubMed:20797633}.	sp|P05141|ADT2_HUMANADP/ATPtranslocase2OS=HomosapiensOX=9606GN=SLC25A5PE=1SV=7;tr|A0A0S2Z359|A0A0S2Z359_HUMANSolutecarrierfamily25member4isoform3(Fragment)OS=HomosapiensOX=9606GN=SLC25A4PE=2SV=1;tr|V9GYG0|V9GYG0_HUMANADP/ATPtranslocase1OS=HomosapiensOX=9606GN=SLC25A4PE=1SV=1;tr|Q59EP7|Q59EP7_HUMANSolutecarrierfamily25member4variant(Fragment)OS=HomosapiensOX=9606PE=2SV=1;tr|Q6I9V5|Q6I9V5_HUMANEpid…	;;;;;;;;;;;	12	2	2	2	7	32.852									34415000							Identified
G3XAM2	Complement factor I (Complement factor I, isoform CRA_b)	CFI hCG_21044		tr|G3XAM2|G3XAM2_HUMANComplementfactorIOS=HomosapiensOX=9606GN=CFIPE=1SV=1;sp|P05156|CFAI_HUMANComplementfactorIOS=HomosapiensOX=9606GN=CFIPE=1SV=2;tr|E7ETH0|E7ETH0_HUMANComplementfactorIOS=HomosapiensOX=9606GN=CFIPE=1SV=1;tr|A8K3L0|A8K3L0_HUMANcDNAFLJ76262,highlysimilartoHomosapiensIfactor(complement)(IF),mRNAOS=HomosapiensOX=9606PE=2SV=1;tr|B4DRF2|B4DRF2_HUMANcDNAFLJ58124,highlysimilartoComplem…	;;;;;	7	13	12	3	26.9	65.059													184060000	324420000	1032100000	Quantified
Q53XC0	Eukaryotic translation initiation factor 2 subunit 1 (Eukaryotic translation initiation factor 2 subunit alpha)	EIF2S1 hCG_21909		tr|Q53XC0|Q53XC0_HUMANEukaryotictranslationinitiationfactor2,subunit1alpha,35kDa,isoformCRA_aOS=HomosapiensOX=9606GN=EIF2S1PE=2SV=1;sp|P05198|IF2A_HUMANEukaryotictranslationinitiationfactor2subunit1OS=HomosapiensOX=9606GN=EIF2S1PE=1SV=3;tr|G3V4T5|G3V4T5_HUMANEukaryotictranslationinitiationfactor2subunit1(Fragment)OS=HomosapiensOX=9606GN=EIF2S1PE=1SV=1;tr|H0YJS4|H0YJS4_HUMANEukaryotictranslationin…	;;;	5	11	11	11	41.6	36.112		137480000			133670000	175240000	222310000	287280000	198100000	290710000	302740000	215120000			195770000	Quantified
Q7Z612	Acidic ribosomal phosphoprotein P1			tr|Q7Z612|Q7Z612_HUMANAcidicribosomalphosphoproteinP1OS=HomosapiensOX=9606PE=2SV=1;tr|Q6ICQ4|Q6ICQ4_HUMANRPLP1protein(Fragment)OS=HomosapiensOX=9606GN=RPLP1PE=2SV=1;tr|A0A024R608|A0A024R608_HUMANRibosomalprotein,large,P1,isoformCRA_aOS=HomosapiensOX=9606GN=RPLP1PE=3SV=1;sp|P05386|RLA1_HUMAN60SacidicribosomalproteinP1OS=HomosapiensOX=9606GN=RPLP1PE=1SV=1	;;;	4	2	2	1	52.2	11.399	719050000	746250000						639950000								Quantified
A0A024RCA7	60S acidic ribosomal protein P2	RPLP2 hCG_1778304		tr|A0A024RCA7|A0A024RCA7_HUMANRibosomalprotein,large,P2,isoformCRA_aOS=HomosapiensOX=9606GN=RPLP2PE=3SV=1;sp|P05387|RLA2_HUMAN60SacidicribosomalproteinP2OS=HomosapiensOX=9606GN=RPLP2PE=1SV=1;tr|H0YDD8|H0YDD8_HUMAN60SacidicribosomalproteinP2(Fragment)OS=HomosapiensOX=9606GN=RPLP2PE=1SV=1	;	3	6	6	6	76.5	11.665	821500000	896520000	940930000	359260000	332600000	347320000	812740000	767750000	968320000	357590000	445590000	432170000	872660000	1505200000	899610000	Quantified
Q53HW2	60S acidic ribosomal protein P0 (Fragment)		FUNCTION: Ribosomal protein P0 is the functional equivalent of E.coli protein L10. {ECO:0000256|PIRNR:PIRNR039087}.	tr|Q53HW2|Q53HW2_HUMAN60SacidicribosomalproteinP0(Fragment)OS=HomosapiensOX=9606PE=2SV=1;tr|A8K4Z4|A8K4Z4_HUMAN60SacidicribosomalproteinP0OS=HomosapiensOX=9606PE=2SV=1;tr|A0A024RBS2|A0A024RBS2_HUMAN60SacidicribosomalproteinP0OS=HomosapiensOX=9606GN=RPLP0PE=3SV=1;sp|P05388|RLA0_HUMAN60SacidicribosomalproteinP0OS=HomosapiensOX=9606GN=RPLP0PE=1SV=1;tr|Q6NSF2|Q6NSF2_HUMANRPLP0proteinOS=HomosapiensOX=…	;;;;;;;;;;;;;;;;	20	10	10	10	45.4	34.301	920960000	905070000	938870000	483570000	513980000	617820000	1011100000	976110000	1275900000	482000000	682740000	610480000	618770000	827140000	588980000	Quantified
B5BUB5	Autoantigen La (Fragment)	SSB		tr|B5BUB5|B5BUB5_HUMANAutoantigenLa(Fragment)OS=HomosapiensOX=9606GN=SSBPE=2SV=1;sp|P05455|LA_HUMANLupusLaproteinOS=HomosapiensOX=9606GN=SSBPE=1SV=2;tr|Q14730|Q14730_HUMANLa4.1protein(Fragment)OS=HomosapiensOX=9606PE=2SV=1;tr|E7ERC4|E7ERC4_HUMANLupusLaprotein(Fragment)OS=HomosapiensOX=9606GN=SSBPE=1SV=1;tr|E9PGX9|E9PGX9_HUMANLupusLaprotein(Fragment)OS=HomosapiensOX=9606GN=SSBPE=1SV=1;tr|Q9UMH5|Q9…	;;;	8	8	8	8	25.7	46.867		206220000					289060000	434010000	366580000							Quantified
P05556	Integrin beta-1 (Fibronectin receptor subunit beta) (Glycoprotein IIa) (GPIIA) (VLA-4 subunit beta) (CD antigen CD29)	ITGB1 FNRB MDF2 MSK12	FUNCTION: Integrins alpha-1/beta-1, alpha-2/beta-1, alpha-10/beta-1 and alpha-11/beta-1 are receptors for collagen. Integrins alpha-1/beta-1 and alpha-2/beta-2 recognize the proline-hydroxylated sequence G-F-P-G-E-R in collagen. Integrins alpha-2/beta-1, alpha-3/beta-1, alpha-4/beta-1, alpha-5/beta-1, alpha-8/beta-1, alpha-10/beta-1, alpha-11/beta-1 and alpha-V/beta-1 are receptors for fibronecti…	sp|P05556|ITB1_HUMANIntegrinbeta-1OS=HomosapiensOX=9606GN=ITGB1PE=1SV=2;tr|E7EQW5|E7EQW5_HUMANIntegrinbeta(Fragment)OS=HomosapiensOX=9606GN=ITGB1PE=1SV=1;tr|C9JPK5|C9JPK5_HUMANIntegrinbeta-1(Fragment)OS=HomosapiensOX=9606GN=ITGB1PE=1SV=1;tr|Q5T3E6|Q5T3E6_HUMANIntegrinbeta-1(Fragment)OS=HomosapiensOX=9606GN=ITGB1PE=1SV=1;tr|E9PLR6|E9PLR6_HUMANIntegrinbeta-1(Fragment)OS=HomosapiensOX=9606GN=ITGB1PE…		12	20	20	20	31.3	88.414				6295300000	5564200000	6089200000		47359000	33682000		44502000	66017000	65792000		390600000	Quantified
B2RA03	cDNA, FLJ94640, highly similar to Homo sapiens keratin 18 (KRT18), mRNA			tr|B2RA03|B2RA03_HUMANcDNA,FLJ94640,highlysimilartoHomosapienskeratin18(KRT18),mRNAOS=HomosapiensOX=9606PE=2SV=1;tr|A0A024RAY2|A0A024RAY2_HUMANKeratin18,isoformCRA_aOS=HomosapiensOX=9606GN=KRT18PE=3SV=1;sp|P05783|K1C18_HUMANKeratin,typeIcytoskeletal18OS=HomosapiensOX=9606GN=KRT18PE=1SV=2;tr|F8VZY9|F8VZY9_HUMANKeratin,typeIcytoskeletal18OS=HomosapiensOX=9606GN=KRT18PE=1SV=1;tr|I6L965|I6L965_HUMANK…	;;;;	11	24	22	16	63.5	48.029	1058900000	1112300000	1119300000	1511900000	2422900000	3272800000	2471200000	3354900000	1694400000							Quantified
F8WF14	Carboxylic ester hydrolase (EC 3.1.1.-)	BCHE		tr|F8WF14|F8WF14_HUMANCarboxylicesterhydrolaseOS=HomosapiensOX=9606GN=BCHEPE=1SV=1;sp|P06276|CHLE_HUMANCholinesteraseOS=HomosapiensOX=9606GN=BCHEPE=1SV=1;tr|D3DNN4|D3DNN4_HUMANCarboxylicesterhydrolaseOS=HomosapiensOX=9606GN=BCHEPE=3SV=1;tr|A0A024CIM4|A0A024CIM4_HUMANCarboxylicesterhydrolaseOS=HomosapiensOX=9606PE=3SV=1;tr|F8WEX7|F8WEX7_HUMANCarboxylicesterhydrolaseOS=HomosapiensOX=9606GN=BCHEPE=1…	;;;;	8	9	9	9	26	63.463							677470000	528970000	726200000							Quantified
A0A384MEF1	Actin-depolymerizing factor (Brevin) (Gelsolin)			tr|A0A384MEF1|A0A384MEF1_HUMANEpididymissecretoryspermbindingproteinOS=HomosapiensOX=9606PE=2SV=1;sp|P06396|GELS_HUMANGelsolinOS=HomosapiensOX=9606GN=GSNPE=1SV=1;tr|V9H1C1|V9H1C1_HUMANGelsolinexon4(Fragment)OS=HomosapiensOX=9606PE=4SV=1	;	3	20	1	1	25.7	85.696	147900000	153940000	134630000	223510000	115900000	172950000					206720000	162140000				Quantified
Q15203	Prothymosin alpha			tr|Q15203|Q15203_HUMANProthymosinalphaOS=HomosapiensOX=9606PE=4SV=2;tr|Q7KZ52|Q7KZ52_HUMANPTMAprotein(Fragment)OS=HomosapiensOX=9606GN=PTMAPE=2SV=1;tr|Q9UMZ1|Q9UMZ1_HUMANProthymosina14OS=HomosapiensOX=9606PE=2SV=1;tr|Q9NYD3|Q9NYD3_HUMANProthymosinalphaOS=HomosapiensOX=9606GN=PTMAPE=4SV=1;tr|B8ZZQ6|B8ZZQ6_HUMANProthymosinalphaOS=HomosapiensOX=9606GN=PTMAPE=1SV=1;tr|Q15254|Q15254_HUMANProthymosinal…	;;;;;;;;;;;;;;;;;	18	1	1	1	13.7	8.1611															92313000	Identified
P06493	Cyclin-dependent kinase 1 (CDK1) (EC 2.7.11.22) (EC 2.7.11.23) (Cell division control protein 2 homolog) (Cell division protein kinase 1) (p34 protein kinase)	CDK1 CDC2 CDC28A CDKN1 P34CDC2	FUNCTION: Plays a key role in the control of the eukaryotic cell cycle by modulating the centrosome cycle as well as mitotic onset; promotes G2-M transition, and regulates G1 progress and G1-S transition via association with multiple interphase cyclins. Required in higher cells for entry into S-phase and mitosis. Phosphorylates PARVA/actopaxin, APC, AMPH, APC, BARD1, Bcl-xL/BCL2L1, BRCA2, CALD1, …	sp|P06493|CDK1_HUMANCyclin-dependentkinase1OS=HomosapiensOX=9606GN=CDK1PE=1SV=3;tr|Q5H9N4|Q5H9N4_HUMANUncharacterizedproteinDKFZp686L20222OS=HomosapiensOX=9606GN=DKFZp686L20222PE=3SV=1;tr|E5RIU6|E5RIU6_HUMANCyclin-dependentkinase1(Fragment)OS=HomosapiensOX=9606GN=CDK1PE=1SV=2;tr|A0A087WZZ9|A0A087WZZ9_HUMANCyclin-dependentkinase1OS=HomosapiensOX=9606GN=CDK1PE=1SV=1;tr|I6L9I5|I6L9I5_HUMANCDC2protei…	;;;;;	71	4	4	3	13.1	34.095									56616000							Identified
Q0QEN7	ATP synthase subunit beta (EC 7.1.2.2) (Fragment)	ATP5B	FUNCTION: Produces ATP from ADP in the presence of a proton gradient across the membrane. {ECO:0000256|RuleBase:RU003553}.	tr|Q0QEN7|Q0QEN7_HUMANATPsynthasesubunitbeta(Fragment)OS=HomosapiensOX=9606GN=ATP5BPE=2SV=1;tr|V9HW31|V9HW31_HUMANATPsynthasesubunitbetaOS=HomosapiensOX=9606GN=HEL-S-271PE=1SV=1;sp|P06576|ATPB_HUMANATPsynthasesubunitbeta,mitochondrialOS=HomosapiensOX=9606GN=ATP5F1BPE=1SV=3;tr|H0YH81|H0YH81_HUMANATPsynthasesubunitbeta(Fragment)OS=HomosapiensOX=9606GN=ATP5F1BPE=1SV=1;tr|F8W079|F8W079_HUMANATPsyntha…	;;;;	7	15	15	15	45.8	48.113	941910000	1067400000	998110000				1110000000	1550400000	1276200000	162550000	430860000	497330000				Quantified
B2R4M6	Protein S100 (S100 calcium-binding protein)			tr|B2R4M6|B2R4M6_HUMANProteinS100OS=HomosapiensOX=9606PE=2SV=1;sp|P06702|S10A9_HUMANProteinS100-A9OS=HomosapiensOX=9606GN=S100A9PE=1SV=1	;	2	3	3	3	31.6	13.21													251140000	1024200000	163180000	Quantified
R4GN98	Protein S100 (S100 calcium-binding protein) (Fragment)	S100A6		tr|R4GN98|R4GN98_HUMANProteinS100(Fragment)OS=HomosapiensOX=9606GN=S100A6PE=1SV=1;sp|P06703|S10A6_HUMANProteinS100-A6OS=HomosapiensOX=9606GN=S100A6PE=1SV=1;tr|B2R577|B2R577_HUMANProteinS100OS=HomosapiensOX=9606PE=2SV=1	;;	3	2	2	2	17.6	9.681						271900000										Identified
Q32Q75	Eukaryotic translation initiation factor 4E	EIF4E		tr|Q32Q75|Q32Q75_HUMANEukaryotictranslationinitiationfactor4EOS=HomosapiensOX=9606GN=EIF4EPE=2SV=1;sp|P06730|IF4E_HUMANEukaryotictranslationinitiationfactor4EOS=HomosapiensOX=9606GN=EIF4EPE=1SV=2;tr|X5D7E3|X5D7E3_HUMANEukaryotictranslationinitiationfactor4EisoformA(Fragment)OS=HomosapiensOX=9606GN=EIF4EPE=2SV=1;tr|D6RBW1|D6RBW1_HUMANEukaryotictranslationinitiationfactor4EOS=HomosapiensOX=9606GN=E…	;;;;;;	7	2	2	2	12	25.067								161480000								Identified
A0A024R4F1	2-phospho-D-glycerate hydro-lyase (EC 4.2.1.11)	HEL-S-17 ENO1 hCG_22399		tr|A0A024R4F1|A0A024R4F1_HUMANEnolase1,(Alpha),isoformCRA_aOS=HomosapiensOX=9606GN=HEL-S-17PE=2SV=1;sp|P06733|ENOA_HUMANAlpha-enolaseOS=HomosapiensOX=9606GN=ENO1PE=1SV=2;tr|A0A2R8Y6G6|A0A2R8Y6G6_HUMANAlpha-enolaseOS=HomosapiensOX=9606GN=ENO1PE=1SV=1;tr|E2DRY6|E2DRY6_HUMANC-mycpromoter-bindingprotein1OS=HomosapiensOX=9606PE=2SV=1;tr|K7EM90|K7EM90_HUMANAlpha-enolase(Fragment)OS=HomosapiensOX=9606GN…	;;;	18	19	19	17	53.9	47.168	2087900000	2788000000	2507900000	1745900000	1766200000	1925300000	1904700000	2192200000	1760600000	1492300000	2104600000	2587300000	2791200000	2673300000	2696600000	Quantified
B2R825	Alpha-1,4 glucan phosphorylase (EC 2.4.1.1)		FUNCTION: Phosphorylase is an important allosteric enzyme in carbohydrate metabolism. Enzymes from different sources differ in their regulatory mechanisms and in their natural substrates. However, all known phosphorylases share catalytic and structural properties. {ECO:0000256|RuleBase:RU000587}.	tr|B2R825|B2R825_HUMANAlpha-1,4glucanphosphorylaseOS=HomosapiensOX=9606PE=2SV=1;sp|P06737|PYGL_HUMANGlycogenphosphorylase,liverformOS=HomosapiensOX=9606GN=PYGLPE=1SV=4;tr|E9PK47|E9PK47_HUMANAlpha-1,4glucanphosphorylaseOS=HomosapiensOX=9606GN=PYGLPE=1SV=1;tr|Q6P1L4|Q6P1L4_HUMANAlpha-1,4glucanphosphorylase(Fragment)OS=HomosapiensOX=9606GN=PYGLPE=2SV=1	;;	4	18	18	15	24.1	97.066	418410000	466050000	523140000	419070000	552470000	494280000	481300000	633820000	478990000	408200000	495320000	455360000	496870000	431980000	433590000	Quantified
A0A0S2Z491	Nucleophosmin (Fragment)	NPM1		tr|A0A0S2Z491|A0A0S2Z491_HUMANNucleophosminisoform2(Fragment)OS=HomosapiensOX=9606GN=NPM1PE=2SV=1;sp|P06748|NPM_HUMANNucleophosminOS=HomosapiensOX=9606GN=NPM1PE=1SV=2;tr|A0A140VJQ2|A0A140VJQ2_HUMANTesticulartissueproteinLi128OS=HomosapiensOX=9606PE=2SV=1;tr|A4ZU86|A4ZU86_HUMANTruncatednucleolarphosphoproteinB23OS=HomosapiensOX=9606GN=NPM1PE=2SV=1;tr|Q9BTI9|Q9BTI9_HUMANNPM1protein(Fragment)OS=Homo…	;;;;	10	12	1	0	41.5	32.575															9121200000	Identified
B7Z4C6	Phospholipase A1			tr|B7Z4C6|B7Z4C6_HUMANcDNAFLJ57396,highlysimilartoLipoproteinlipaseOS=HomosapiensOX=9606PE=2SV=1;tr|B3KRV7|B3KRV7_HUMANLipoproteinlipaseOS=HomosapiensOX=9606PE=2SV=1;tr|Q6IAV0|Q6IAV0_HUMANLipoproteinlipaseOS=HomosapiensOX=9606GN=LPLPE=2SV=1;tr|Q53HW6|Q53HW6_HUMANLipoproteinlipase(Fragment)OS=HomosapiensOX=9606PE=2SV=1;tr|A8K2M5|A8K2M5_HUMANLipoproteinlipaseOS=HomosapiensOX=9606PE=2SV=1;tr|A0A1B1R…	;;;;;;;	11	6	6	6	33.1	30.972	628730000	771890000	833830000													Quantified
R4SBI6	Epoxide hydrolase (EC 3.3.2.9)	EPHX1 hCG_2039431	FUNCTION: Biotransformation enzyme that catalyzes the hydrolysis of arene and aliphatic epoxides to less reactive and more water soluble dihydrodiols by the trans addition of water. {ECO:0000256|PIRNR:PIRNR001112}.	tr|R4SBI6|R4SBI6_HUMANEpoxidehydrolaseOS=HomosapiensOX=9606GN=EPHX1PE=2SV=1;sp|P07099|HYEP_HUMANEpoxidehydrolase1OS=HomosapiensOX=9606GN=EPHX1PE=1SV=1;tr|Q6FGZ3|Q6FGZ3_HUMANEPHX1protein(Fragment)OS=HomosapiensOX=9606GN=EPHX1PE=2SV=1;tr|B1AQP9|B1AQP9_HUMANEpoxidehydrolase1(Fragment)OS=HomosapiensOX=9606GN=EPHX1PE=1SV=1;tr|B1AQP8|B1AQP8_HUMANEpoxidehydrolase1(Fragment)OS=HomosapiensOX=9606GN=EPHX1P…	;;	5	7	7	7	26.8	52.948							316220000	311800000	354410000							Quantified
Q5U077	L-lactate dehydrogenase (EC 1.1.1.27)	LDHB HEL-S-281 hCG_24788		tr|Q5U077|Q5U077_HUMANL-lactatedehydrogenaseOS=HomosapiensOX=9606GN=LDHBPE=2SV=1;sp|P07195|LDHB_HUMANL-lactatedehydrogenaseBchainOS=HomosapiensOX=9606GN=LDHBPE=1SV=2;tr|A0A5F9ZHM4|A0A5F9ZHM4_HUMANL-lactatedehydrogenaseOS=HomosapiensOX=9606GN=LDHBPE=1SV=1;tr|A0A3B3IS95|A0A3B3IS95_HUMANL-lactatedehydrogenaseOS=HomosapiensOX=9606PE=3SV=1;tr|A8MW50|A8MW50_HUMANL-lactatedehydrogenase(Fragment)OS=Homos…	;;;;;	7	9	8	8	29.6	36.638	357430000	503840000	467220000	279040000	327730000	371260000	499090000	545660000	448410000	264240000	359600000	289900000	179670000	370760000	234740000	Quantified
B3KTQ9	Procollagen-proline, 2-oxoglutarate 4-dioxygenase (Proline 4-hydroxylase), beta polypeptide, isoform CRA_b (cDNA FLJ38619 fis, clone HEART2007696, highly similar to Protein disulfide-isomerase) (cDNA FLJ45462 fis, clone BRSTN2011961, highly similar to Protein disulfide-isomerase)	P4HB hCG_95895		tr|B3KTQ9|B3KTQ9_HUMANProcollagen-proline,2-oxoglutarate4-dioxygenase(Proline4-hydroxylase),betapolypeptide,isoformCRA_bOS=HomosapiensOX=9606GN=P4HBPE=2SV=1;tr|H0Y3Z3|H0Y3Z3_HUMANProteindisulfide-isomerase(Fragment)OS=HomosapiensOX=9606GN=P4HBPE=1SV=1;tr|B4DLN6|B4DLN6_HUMANcDNAFLJ59033,highlysimilartoProteindisulfide-isomeraseOS=HomosapiensOX=9606PE=2SV=1;tr|B4DUA5|B4DUA5_HUMANcDNAFLJ59430,highly…	;;;;;;;;;	10	4	4	4	20.5	21.252															253870000	Identified
M0R1Z7	Prostate-specific antigen (Fragment)	KLK3		tr|M0R1Z7|M0R1Z7_HUMANProstate-specificantigen(Fragment)OS=HomosapiensOX=9606GN=KLK3PE=1SV=8;tr|Q6LDS3|Q6LDS3_HUMANAPSprotein(Fragment)OS=HomosapiensOX=9606GN=APSPE=2SV=1;tr|Q546G3|Q546G3_HUMANKallikrein3,(Prostatespecificantigen),isoformCRA_mOS=HomosapiensOX=9606GN=KLK3PE=2SV=1;sp|P07288|KLK3_HUMANProstate-specificantigenOS=HomosapiensOX=9606GN=KLK3PE=1SV=2;tr|M0R1F0|M0R1F0_HUMANProstate-specifi…	;;;;;;;;;	12	4	4	4	40.7	19.094							194800000	233740000	129750000							Quantified
P07305	Histone H1.0 (Histone H1') (Histone H1(0)) [Cleaved into: Histone H1.0, N-terminally processed]	H1-0 H1F0 H1FV	FUNCTION: Histones H1 are necessary for the condensation of nucleosome chains into higher-order structures. The histones H1.0 are found in cells that are in terminal stages of differentiation or that have low rates of cell division.	sp|P07305|H10_HUMANHistoneH1.0OS=HomosapiensOX=9606GN=H1-0PE=1SV=3		1	4	4	4	20.6	20.863	123970000	92865000														Quantified
A0A1B0GVD5	Cathepsin D (EC 3.4.23.5)	CTSD		tr|A0A1B0GVD5|A0A1B0GVD5_HUMANCathepsinDOS=HomosapiensOX=9606GN=CTSDPE=1SV=1;tr|A0A1B0GWE8|A0A1B0GWE8_HUMANCathepsinDOS=HomosapiensOX=9606GN=CTSDPE=1SV=1;tr|V9HWI3|V9HWI3_HUMANCathepsinD(Lysosomalaspartylpeptidase),isoformCRA_aOS=HomosapiensOX=9606GN=HEL-S-130PPE=2SV=1;sp|P07339|CATD_HUMANCathepsinDOS=HomosapiensOX=9606GN=CTSDPE=1SV=1;tr|A0A1B0GW44|A0A1B0GW44_HUMANCathepsinDOS=HomosapiensOX=9606G…	;;;;;;;;;;;	15	16	16	10	52.6	44.237		118370000		715210000	1139200000	1191600000							4131600000	6517500000	8246300000	Quantified
V9HW65	Annexin	HEL-S-270		tr|V9HW65|V9HW65_HUMANAnnexinOS=HomosapiensOX=9606GN=HEL-S-270PE=2SV=1;tr|A0A024R5Z7|A0A024R5Z7_HUMANAnnexinOS=HomosapiensOX=9606GN=ANXA2PE=2SV=1;sp|P07355|ANXA2_HUMANAnnexinA2OS=HomosapiensOX=9606GN=ANXA2PE=1SV=2;tr|H0YN42|H0YN42_HUMANAnnexin(Fragment)OS=HomosapiensOX=9606GN=ANXA2PE=1SV=1;tr|H0YMD0|H0YMD0_HUMANAnnexin(Fragment)OS=HomosapiensOX=9606GN=ANXA2PE=1SV=1;tr|H0YMU9|H0YMU9_HUMANAnnexinOS…	;;;;;;;;;;;;	27	27	27	12	69.3	38.576				9815100000	7543900000	6488500000	271330000		153170000	4306100000	3981300000	4470200000	22236000000	18776000000	50895000000	Quantified
Q05CV3	Complement component 8 subunit beta (Complement component C8 beta chain) (Fragment)	C8B		tr|Q05CV3|Q05CV3_HUMANC8Bprotein(Fragment)OS=HomosapiensOX=9606GN=C8BPE=2SV=1;tr|F5GY80|F5GY80_HUMANComplementcomponentC8betachainOS=HomosapiensOX=9606GN=C8BPE=1SV=1;tr|B7Z550|B7Z550_HUMANComplementcomponent8,betapolypeptide,isoformCRA_bOS=HomosapiensOX=9606GN=C8BPE=2SV=1;tr|F5H7G1|F5H7G1_HUMANComplementcomponentC8betachainOS=HomosapiensOX=9606GN=C8BPE=1SV=1;tr|B7ZA94|B7ZA94_HUMANcDNA,FLJ79108,hi…	;;;;;;;	8	3	3	3	10	45.036	930210000	1128100000	872120000	1039100000	832260000	1399500000	312430000	750360000	588970000	868830000	1033900000	1147300000				Quantified
Q5JP53	Tubulin beta chain	TUBB	FUNCTION: Tubulin is the major constituent of microtubules. It binds two moles of GTP, one at an exchangeable site on the beta chain and one at a non-exchangeable site on the alpha chain. {ECO:0000256|RuleBase:RU000352}.	tr|Q5JP53|Q5JP53_HUMANTubulinbetachainOS=HomosapiensOX=9606GN=TUBBPE=1SV=1;tr|A0A384NYT8|A0A384NYT8_HUMANTubulinbetachain(Fragment)OS=HomosapiensOX=9606PE=2SV=1;tr|Q5SU16|Q5SU16_HUMANTubulinbetachainOS=HomosapiensOX=9606GN=TUBBPE=1SV=1;sp|P07437|TBB5_HUMANTubulinbetachainOS=HomosapiensOX=9606GN=TUBBPE=1SV=2;tr|B7ZAF0|B7ZAF0_HUMANTubulinbetachainOS=HomosapiensOX=9606PE=2SV=1;tr|Q6LC01|Q6LC01_HUMAN…	;;;;;;;;;;;;;;;;	25	22	5	3	73.5	47.766	2549900000	3022300000	3311100000	2885400000	2944100000	2990600000	7172400000	4737300000	6233500000	1337200000	1713100000	2092200000	826320000	1797700000	900330000	Quantified
Q53FJ5	Prosaposin (Variant Gaucher disease and variant metachromatic leukodystrophy) variant (Fragment)			tr|Q53FJ5|Q53FJ5_HUMANProsaposin(VariantGaucherdiseaseandvariantmetachromaticleukodystrophy)variant(Fragment)OS=HomosapiensOX=9606PE=2SV=1;tr|A0A024QZQ2|A0A024QZQ2_HUMANProsaposin(VariantGaucherdiseaseandvariantmetachromaticleukodystrophy),isoformCRA_bOS=HomosapiensOX=9606GN=PSAPPE=4SV=1;sp|P07602|SAP_HUMANProsaposinOS=HomosapiensOX=9606GN=PSAPPE=1SV=2;tr|C9JIZ6|C9JIZ6_HUMANProsaposinOS=Homosapie…	;;;;;;;	9	24	24	24	46.2	58.14	471900000	616370000	829610000	4366200000	5916200000	5548100000	30873000	151250000	154730000	366370000	849230000	612550000	1421800000	1979000000	4800300000	Quantified
A0A024RAJ6	Beta-hexosaminidase (EC 3.2.1.52)	HEXB hCG_38198		tr|A0A024RAJ6|A0A024RAJ6_HUMANBeta-hexosaminidaseOS=HomosapiensOX=9606GN=HEXBPE=2SV=1;sp|P07686|HEXB_HUMANBeta-hexosaminidasesubunitbetaOS=HomosapiensOX=9606GN=HEXBPE=1SV=3;tr|Q5URX0|Q5URX0_HUMANBeta-hexosaminidasesubunitbetaOS=HomosapiensOX=9606GN=HEXBPE=1SV=1;tr|H0YA83|H0YA83_HUMANBeta-hexosaminidasesubunitbeta(Fragment)OS=HomosapiensOX=9606GN=HEXBPE=1SV=1;tr|H0Y9B6|H0Y9B6_HUMANBeta-hexosaminid…	;;;;	5	8	8	8	17.4	63.111	125560000		93255000	117830000	112390000	171770000							360460000	224650000	331940000	Quantified
Q5T8F0	Procathepsin L	CTSL		tr|Q5T8F0|Q5T8F0_HUMANCathepsinL1OS=HomosapiensOX=9606GN=CTSLPE=1SV=1;tr|B3KQK4|B3KQK4_HUMANcDNAFLJ90619fis,clonePLACE1002374,highlysimilartoCathepsinLOS=HomosapiensOX=9606PE=2SV=1;tr|A5PLM9|A5PLM9_HUMANCathepsinL1OS=HomosapiensOX=9606GN=CTSL1PE=2SV=1;tr|A0A024R276|A0A024R276_HUMANCathepsinL,isoformCRA_aOS=HomosapiensOX=9606GN=CTSLPE=3SV=1;sp|P07711|CATL1_HUMANCathepsinL1OS=HomosapiensOX=9606GN=C…	;;;;;;;;;	10	2	1	1	8.4	25.5																Identified
P07737	Profilin-1 (Epididymis tissue protein Li 184a) (Profilin I)	PFN1	FUNCTION: Binds to actin and affects the structure of the cytoskeleton. At high concentrations, profilin prevents the polymerization of actin, whereas it enhances it at low concentrations. By binding to PIP2, it inhibits the formation of IP3 and DG. Inhibits androgen receptor (AR) and HTT aggregation and binding of G-actin is essential for its inhibition of AR. {ECO:0000269|PubMed:18573880}.	sp|P07737|PROF1_HUMANProfilin-1OS=HomosapiensOX=9606GN=PFN1PE=1SV=2;tr|K7EJ44|K7EJ44_HUMANProfilinOS=HomosapiensOX=9606GN=PFN1PE=1SV=1;tr|I3L3D5|I3L3D5_HUMANProfilin(Fragment)OS=HomosapiensOX=9606GN=PFN1PE=1SV=1	;	3	7	7	5	63.6	15.054	634820000	620310000	629670000	431940000	417450000	501500000	279920000	398400000	360550000	298200000	310600000	246640000	450190000	451410000	478600000	Quantified
P07741	Adenine phosphoribosyltransferase (APRT) (EC 2.4.2.7)	APRT	FUNCTION: Catalyzes a salvage reaction resulting in the formation of AMP, that is energically less costly than de novo synthesis.	sp|P07741|APT_HUMANAdeninephosphoribosyltransferaseOS=HomosapiensOX=9606GN=APRTPE=1SV=2;tr|H3BQF1|H3BQF1_HUMANAdeninephosphoribosyltransferase(Fragment)OS=HomosapiensOX=9606GN=APRTPE=1SV=8;tr|H3BQZ9|H3BQZ9_HUMANAdeninephosphoribosyltransferaseOS=HomosapiensOX=9606GN=APRTPE=1SV=1;tr|H3BQB1|H3BQB1_HUMANAdeninephosphoribosyltransferase(Fragment)OS=HomosapiensOX=9606GN=APRTPE=1SV=1;tr|H3BSW3|H3BSW3_H…	;;;;	6	6	6	6	45	19.608	274230000	235060000	240530000			153970000	646820000	527760000	813820000							Quantified
P07814	Bifunctional glutamate/proline--tRNA ligase (Bifunctional aminoacyl-tRNA synthetase) (Cell proliferation-inducing gene 32 protein) (Glutamatyl-prolyl-tRNA synthetase) [Includes: Glutamate--tRNA ligase (EC 6.1.1.17) (Glutamyl-tRNA synthetase) (GluRS); Proline--tRNA ligase (EC 6.1.1.15) (Prolyl-tRNA synthetase)]	EPRS1 EPRS GLNS PARS QARS QPRS PIG32	FUNCTION: Multifunctional protein which is primarily part of the aminoacyl-tRNA synthetase multienzyme complex, also know as multisynthetase complex, that catalyzes the attachment of the cognate amino acid to the corresponding tRNA in a two-step reaction: the amino acid is first activated by ATP to form a covalent intermediate with AMP and is then transferred to the acceptor end of the cognate tR…	sp|P07814|SYEP_HUMANBifunctionalglutamate/proline--tRNAligaseOS=HomosapiensOX=9606GN=EPRS1PE=1SV=5;tr|V9GYZ6|V9GYZ6_HUMANBifunctionalglutamate/proline--tRNAligase(Fragment)OS=HomosapiensOX=9606GN=EPRS1PE=1SV=1;tr|Q3KQZ8|Q3KQZ8_HUMANEPRSprotein(Fragment)OS=HomosapiensOX=9606GN=EPRSPE=2SV=1;tr|B4DKX5|B4DKX5_HUMANcDNAFLJ56021,highlysimilartoBifunctionalaminoacyl-tRNAsynthetase[Includes:Glutamyl-tRNA…	;;;;	7	50	50	49	46.4	170.59	2020200000	1948300000	2262900000	308090000	653940000	249820000	4305900000	5013200000	4502200000	764830000	839670000	872920000		225190000	1052100000	Quantified
A8K2H4	Cathepsin B (EC 3.4.22.1) (Cathepsin B heavy chain) (Cathepsin B light chain)			tr|A8K2H4|A8K2H4_HUMANcDNAFLJ78235OS=HomosapiensOX=9606PE=2SV=1;tr|A0A024R374|A0A024R374_HUMANCathepsinB,isoformCRA_aOS=HomosapiensOX=9606GN=CTSBPE=2SV=1;sp|P07858|CATB_HUMANCathepsinBOS=HomosapiensOX=9606GN=CTSBPE=1SV=3;tr|E9PKQ7|E9PKQ7_HUMANCathepsinB(Fragment)OS=HomosapiensOX=9606GN=CTSBPE=1SV=1;tr|E9PNL5|E9PNL5_HUMANCathepsinB(Fragment)OS=HomosapiensOX=9606GN=CTSBPE=1SV=1;tr|E9PHZ5|E9PHZ5_HUM…	;;;;;;;;	20	11	2	2	38.9	37.793						66374000										Identified
K9JA46	Epididymis luminal secretory protein 52 (Epididymis secretory sperm binding protein Li 65p) (Heat shock protein 90kDa alpha (Cytosolic), class A member 1, isoform CRA_a)	EL52 HEL-S-65p HSP90AA1 hCG_1814169		tr|K9JA46|K9JA46_HUMANEpididymisluminalsecretoryprotein52OS=HomosapiensOX=9606GN=EL52PE=2SV=1;sp|P07900|HS90A_HUMANHeatshockproteinHSP90-alphaOS=HomosapiensOX=9606GN=HSP90AA1PE=1SV=5;tr|Q2VPJ6|Q2VPJ6_HUMANHSP90AA1protein(Fragment)OS=HomosapiensOX=9606GN=HSP90AA1PE=2SV=1;tr|Q8TBA7|Q8TBA7_HUMANHSP90AA1protein(Fragment)OS=HomosapiensOX=9606GN=HSP90AA1PE=2SV=2;tr|Q86U12|Q86U12_HUMANFull-lengthcDNAclo…	;;;;;;	13	32	20	20	48.9	84.659	2153600000	2469600000	2380900000	895730000	1371500000	1308600000	1869000000	1848900000	2059900000	995650000	1399500000	1274900000	328760000	2365100000	1763400000	Quantified
G3V4W0	Heterogeneous nuclear ribonucleoproteins C1/C2 (Fragment)	HNRNPC		tr|G3V4W0|G3V4W0_HUMANHeterogeneousnuclearribonucleoproteinsC1/C2(Fragment)OS=HomosapiensOX=9606GN=HNRNPCPE=1SV=1;tr|B4DY08|B4DY08_HUMANHeterogeneousnuclearribonucleoproteinsC1/C2OS=HomosapiensOX=9606GN=HNRNPCPE=1SV=1;tr|B2R5W2|B2R5W2_HUMANHeterogeneousnuclearribonucleoproteinsC1/C2OS=HomosapiensOX=9606GN=HNRNPCPE=1SV=1;tr|G3V4C1|G3V4C1_HUMANHeterogeneousnuclearribonucleoproteinsC1/C2OS=Homosapie…	;;;;;;;;;;;;;;;;;;;;	31	13	13	13	35.5	28.916	447610000	477080000	442340000		162370000		432260000	445390000	406410000	244660000	252260000	259730000	948970000	2068300000	1408000000	Quantified
P07942	Laminin subunit beta-1 (Laminin B1 chain) (Laminin-1 subunit beta) (Laminin-10 subunit beta) (Laminin-12 subunit beta) (Laminin-2 subunit beta) (Laminin-6 subunit beta) (Laminin-8 subunit beta)	LAMB1	FUNCTION: Binding to cells via a high affinity receptor, laminin is thought to mediate the attachment, migration and organization of cells into tissues during embryonic development by interacting with other extracellular matrix components. Involved in the organization of the laminar architecture of cerebral cortex. It is probably required for the integrity of the basement membrane/glia limitans t…	sp|P07942|LAMB1_HUMANLamininsubunitbeta-1OS=HomosapiensOX=9606GN=LAMB1PE=1SV=2;tr|G3XAI2|G3XAI2_HUMANLamininsubunitbeta-1OS=HomosapiensOX=9606GN=LAMB1PE=1SV=1;tr|Q8TAS6|Q8TAS6_HUMANLAMB1protein(Fragment)OS=HomosapiensOX=9606GN=LAMB1PE=2SV=2;tr|E7EPA6|E7EPA6_HUMANLamininsubunitbeta-1OS=HomosapiensOX=9606GN=LAMB1PE=1SV=1;tr|E9PCS6|E9PCS6_HUMANLamininsubunitbeta-1(Fragment)OS=HomosapiensOX=9606GN=LA…	;;	6	63	63	63	46.2	198.04	2051800000	1859700000	1638400000	6428600000	6064700000	7135100000	55132000	91903000	89200000	6317800000	8136700000	6645600000	34969000000	29686000000	40575000000	Quantified
P07996	Thrombospondin-1 (Glycoprotein G)	THBS1 TSP TSP1	FUNCTION: Adhesive glycoprotein that mediates cell-to-cell and cell-to-matrix interactions. Binds heparin. May play a role in dentinogenesis and/or maintenance of dentin and dental pulp (By similarity). Ligand for CD36 mediating antiangiogenic properties. Plays a role in ER stress response, via its interaction with the activating transcription factor 6 alpha (ATF6) which produces adaptive ER stre…	sp|P07996|TSP1_HUMANThrombospondin-1OS=HomosapiensOX=9606GN=THBS1PE=1SV=2;tr|A0PJG0|A0PJG0_HUMANTHBS1protein(Fragment)OS=HomosapiensOX=9606GN=THBS1PE=2SV=1;tr|A8MZG1|A8MZG1_HUMANThrombospondin-1(Fragment)OS=HomosapiensOX=9606GN=THBS1PE=1SV=1;tr|A0A0B6XK25|A0A0B6XK25_HUMANThrombospondin1(Fragment)OS=HomosapiensOX=9606GN=THBS1PE=2SV=1		4	71	19	0	64.3	129.38	1520100000	1948500000	1736400000	10241000000	8838200000	7733600000	300720000	592070000	290080000	8334800000	8195100000	8066300000	79997000000	138160000000	190770000000	Quantified
A0A087WTA8	Collagen alpha-2(I) chain	COL1A2		tr|A0A087WTA8|A0A087WTA8_HUMANCollagenalpha-2(I)chainOS=HomosapiensOX=9606GN=COL1A2PE=1SV=1;tr|A0A384MDU2|A0A384MDU2_HUMANCollagen,typeI,alpha2,isoformCRA_cOS=HomosapiensOX=9606GN=COL1A2PE=2SV=1;tr|A0A0S2Z3H5|A0A0S2Z3H5_HUMANCollagentypeIalpha2isoform1(Fragment)OS=HomosapiensOX=9606GN=COL1A2PE=2SV=1;sp|P08123|CO1A2_HUMANCollagenalpha-2(I)chainOS=HomosapiensOX=9606GN=COL1A2PE=1SV=7;tr|B4DTF5|B4DTF…	;;;	5	5	5	5	4.3	129.15		136910000		187290000		144380000				193300000	211050000	177120000				Quantified
E5RK69	Annexin	ANXA6		tr|E5RK69|E5RK69_HUMANAnnexinOS=HomosapiensOX=9606GN=ANXA6PE=1SV=1;tr|A0A0S2Z377|A0A0S2Z377_HUMANAnnexin(Fragment)OS=HomosapiensOX=9606GN=ANXA6PE=2SV=1;tr|A8K3Q7|A8K3Q7_HUMANAnnexinOS=HomosapiensOX=9606PE=2SV=1;tr|A0A0S2Z2Z6|A0A0S2Z2Z6_HUMANAnnexin(Fragment)OS=HomosapiensOX=9606GN=ANXA6PE=2SV=1;sp|P08133|ANXA6_HUMANAnnexinA6OS=HomosapiensOX=9606GN=ANXA6PE=1SV=3;tr|E5RIU8|E5RIU8_HUMANAnnexinA6OS=H…	;;;;;;;;;;;;;;	15	2	2	2	5.7	51.776												31608000				Identified
E9PQH6	Rho-related GTP-binding protein RhoC (Fragment)	RHOC		tr|E9PQH6|E9PQH6_HUMANRho-relatedGTP-bindingproteinRhoC(Fragment)OS=HomosapiensOX=9606GN=RHOCPE=1SV=1;tr|Q5JR08|Q5JR08_HUMANRho-relatedGTP-bindingproteinRhoC(Fragment)OS=HomosapiensOX=9606GN=RHOCPE=1SV=8;tr|A0A024R0C8|A0A024R0C8_HUMANEpididymissecretoryspermbindingproteinOS=HomosapiensOX=9606GN=hCG_2043376PE=2SV=1;sp|P08134|RHOC_HUMANRho-relatedGTP-bindingproteinRhoCOS=HomosapiensOX=9606GN=RHOCPE…	;;;;;;;;;;;;;;	20	6	6	6	37.9	19.224	123880000					149740000	340840000	159840000	235760000							Quantified
H3BLV0	Complement decay-accelerating factor (Fragment)	CD55		tr|H3BLV0|H3BLV0_HUMANComplementdecay-acceleratingfactor(Fragment)OS=HomosapiensOX=9606GN=CD55PE=1SV=1;tr|B2R658|B2R658_HUMANcDNA,FLJ92802,highlysimilartoHomosapiensdecayacceleratingfactorforcomplement(CD55,Cromerbloodgroupsystem)(DAF),mRNAOS=HomosapiensOX=9606PE=2SV=1;tr|A0A172WBW8|A0A172WBW8_HUMANComplementdecay-acceleratingfactorOS=HomosapiensOX=9606GN=CD55PE=4SV=1;sp|P08174|DAF_HUMANComplemen…	;;;;;;;;	15	3	3	3	10.4	35.695										238240000	243680000	246810000				Quantified
F5GZS6	4F2 cell-surface antigen heavy chain	SLC3A2		tr|F5GZS6|F5GZS6_HUMAN4F2cell-surfaceantigenheavychainOS=HomosapiensOX=9606GN=SLC3A2PE=1SV=1;sp|P08195|4F2_HUMAN4F2cell-surfaceantigenheavychainOS=HomosapiensOX=9606GN=SLC3A2PE=1SV=3;tr|J3KPF3|J3KPF3_HUMAN4F2cell-surfaceantigenheavychainOS=HomosapiensOX=9606GN=SLC3A2PE=1SV=1;tr|B4E2Z3|B4E2Z3_HUMANcDNAFLJ54090,highlysimilarto4F2cell-surfaceantigenheavychainOS=HomosapiensOX=9606PE=2SV=1;tr|A0A024R5…	;;;;	12	19	19	19	38.7	64.872	839170000	656960000	633160000	1843200000	2678800000	2379900000		118990000	109950000	646880000	671740000	674490000	1701000000	1628900000	1671300000	Quantified
A0A024R0Y5	ATP-dependent 6-phosphofructokinase (ATP-PFK) (Phosphofructokinase) (EC 2.7.1.11) (Phosphohexokinase)	PFKM hCG_27714	FUNCTION: Catalyzes the phosphorylation of D-fructose 6-phosphate to fructose 1,6-bisphosphate by ATP, the first committing step of glycolysis. {ECO:0000256|HAMAP-Rule:MF_03184}.	tr|A0A024R0Y5|A0A024R0Y5_HUMANATP-dependent6-phosphofructokinaseOS=HomosapiensOX=9606GN=PFKMPE=2SV=1;sp|P08237|PFKAM_HUMANATP-dependent6-phosphofructokinase,muscletypeOS=HomosapiensOX=9606GN=PFKMPE=1SV=2;tr|A0A2R8Y891|A0A2R8Y891_HUMANATP-dependent6-phosphofructokinaseOS=HomosapiensOX=9606GN=PFKMPE=1SV=1;tr|A0A0S2Z4A1|A0A0S2Z4A1_HUMANPhosphofructokinasemuscleisoform3(Fragment)OS=HomosapiensOX=9606…	;;;;;;;	21	11	11	9	17.4	85.182	276490000	288840000	274440000		278720000	358130000	582630000	558130000	521930000		338610000	258160000				Quantified
A0A024RD80	Heat shock protein 90kDa alpha (Cytosolic), class B member 1, isoform CRA_a	HSP90AB1 hCG_19001		tr|A0A024RD80|A0A024RD80_HUMANHeatshockprotein90kDaalpha(Cytosolic),classBmember1,isoformCRA_aOS=HomosapiensOX=9606GN=HSP90AB1PE=3SV=1;sp|P08238|HS90B_HUMANHeatshockproteinHSP90-betaOS=HomosapiensOX=9606GN=HSP90AB1PE=1SV=4;tr|B4DMA2|B4DMA2_HUMANcDNAFLJ54023,highlysimilartoHeatshockproteinHSP90-betaOS=HomosapiensOX=9606PE=2SV=1;tr|B4DGL0|B4DGL0_HUMANcDNAFLJ53619,highlysimilartoHeatshockproteinHSP9…	;;;;	10	34	34	18	50.8	83.263	7055000000	7534000000	7846700000	4509100000	4772200000	5910400000	10426000000	11357000000	9124700000	3445300000	4308600000	3814300000	3183100000	7837300000	6146300000	Quantified
P08243	Asparagine synthetase [glutamine-hydrolyzing] (EC 6.3.5.4) (Cell cycle control protein TS11) (Glutamine-dependent asparagine synthetase)	ASNS TS11		sp|P08243|ASNS_HUMANAsparaginesynthetase[glutamine-hydrolyzing]OS=HomosapiensOX=9606GN=ASNSPE=1SV=4;tr|F8WEJ5|F8WEJ5_HUMANAsparaginesynthetase[glutamine-hydrolyzing]OS=HomosapiensOX=9606GN=ASNSPE=1SV=1;tr|C9J057|C9J057_HUMANAsparaginesynthetase[glutamine-hydrolyzing](Fragment)OS=HomosapiensOX=9606GN=ASNSPE=1SV=8;tr|C9JT45|C9JT45_HUMANAsparaginesynthetase[glutamine-hydrolyzing](Fragment)OS=Homosap…	;;	6	7	1	1	15.2	64.369									69088000							Identified
H3BV48	72 kDa type IV collagenase (Fragment)	MMP2		tr|H3BV48|H3BV48_HUMAN72kDatypeIVcollagenase(Fragment)OS=HomosapiensOX=9606GN=MMP2PE=1SV=1;tr|H3BR66|H3BR66_HUMAN72kDatypeIVcollagenase(Fragment)OS=HomosapiensOX=9606GN=MMP2PE=1SV=1;tr|A0A024R6R4|A0A024R6R4_HUMANMatrixmetallopeptidase2(GelatinaseA,72kDagelatinase,72kDatypeIVcollagenase),isoformCRA_aOS=HomosapiensOX=9606GN=MMP2PE=3SV=1;sp|P08253|MMP2_HUMAN72kDatypeIVcollagenaseOS=HomosapiensOX=960…	;;;	4	1	1	1	10.2	13.625		36987000														Identified
B7ZKY6	Atriopeptidase (EC 3.4.24.11) (Enkephalinase) (Neprilysin) (Neutral endopeptidase 24.11) (Skin fibroblast elastase)	MME		tr|B7ZKY6|B7ZKY6_HUMANMembranemetallo-endopeptidaseOS=HomosapiensOX=9606GN=MMEPE=2SV=1;sp|P08473|NEP_HUMANNeprilysinOS=HomosapiensOX=9606GN=MMEPE=1SV=2;tr|C9JR96|C9JR96_HUMANNeprilysin(Fragment)OS=HomosapiensOX=9606GN=MMEPE=1SV=1	;	3	5	5	5	8.9	85.512								242750000								Identified
A0A024RDW8	Collagen, type IV, alpha 2, isoform CRA_a	COL4A2 hCG_33042		tr|A0A024RDW8|A0A024RDW8_HUMANCollagen,typeIV,alpha2,isoformCRA_aOS=HomosapiensOX=9606GN=COL4A2PE=4SV=1;sp|P08572|CO4A2_HUMANCollagenalpha-2(IV)chainOS=HomosapiensOX=9606GN=COL4A2PE=1SV=4;tr|B4DH43|B4DH43_HUMANcDNAFLJ56433,highlysimilartoCollagenalpha-2(IV)chainOS=HomosapiensOX=9606PE=2SV=1;tr|A0A3B3IS47|A0A3B3IS47_HUMANCollagenalpha-2(IV)chain(Fragment)OS=HomosapiensOX=9606GN=COL4A2PE=1SV=1;tr|A…	;;	8	10	10	10	8.2	167.55				872420000	720130000	494760000				269810000	347590000	314710000	641250000	1315000000	1805100000	Quantified
B5A930	Soluble MET variant 2	MET		tr|B5A930|B5A930_HUMANSolubleMETvariant2OS=HomosapiensOX=9606GN=METPE=2SV=1;tr|B5A929|B5A929_HUMANSolubleMETvariant1OS=HomosapiensOX=9606GN=METPE=2SV=1;tr|E6Y365|E6Y365_HUMANMetproto-oncogenevariantIOS=HomosapiensOX=9606PE=2SV=1;tr|A0A024R759|A0A024R759_HUMANMetproto-oncogene(Hepatocytegrowthfactorreceptor),isoformCRA_cOS=HomosapiensOX=9606GN=METPE=3SV=1;sp|P08581|MET_HUMANHepatocytegrowthfactorr…	;;;;;;;;;;;;;;;	22	7	7	7	9.7	91.921															587680000	Identified
C9JVN1	Melanotransferrin (Fragment)	MELTF		tr|C9JVN1|C9JVN1_HUMANMelanotransferrin(Fragment)OS=HomosapiensOX=9606GN=MELTFPE=1SV=1;tr|Q53XS6|Q53XS6_HUMANAntigenp97(Melanomaassociated)identifiedbymonoclonalantibodies133.2and96.5OS=HomosapiensOX=9606GN=MFI2PE=2SV=1;sp|P08582|TRFM_HUMANMelanotransferrinOS=HomosapiensOX=9606GN=MELTFPE=1SV=2	;;	3	2	2	2	13.3	19.309					32505000											Identified
A8K5T0	cDNA FLJ75416, highly similar to Homo sapiens complement factor H (CFH), mRNA			tr|A8K5T0|A8K5T0_HUMANcDNAFLJ75416,highlysimilartoHomosapienscomplementfactorH(CFH),mRNAOS=HomosapiensOX=9606PE=2SV=1;tr|A0A024R962|A0A024R962_HUMANHCG40889,isoformCRA_bOS=HomosapiensOX=9606GN=hCG_40889PE=4SV=1;sp|P08603|CFAH_HUMANComplementfactorHOS=HomosapiensOX=9606GN=CFHPE=1SV=4;tr|A0A0D9SG88|A0A0D9SG88_HUMANComplementfactorHOS=HomosapiensOX=9606GN=CFHPE=1SV=1;tr|A0A024R984|A0A024R984_HUMANHC…	;;;;;	8	8	8	8	9.7	138.95	1560900000	1550700000	907270000	1283000000	2026200000	2223100000	1165400000	589970000	1505200000	4177600000	2328200000	2957100000				Quantified
A8KAQ5	U1 small nuclear ribonucleoprotein 70 kDa			tr|A8KAQ5|A8KAQ5_HUMANcDNAFLJ77404,highlysimilartoHomosapienssmallnuclearribonucleoprotein70kDapolypeptide(RNPantigen)(SNRP70),transcriptvariant1,mRNAOS=HomosapiensOX=9606PE=2SV=1;tr|A0A024QZD5|A0A024QZD5_HUMANSmallnuclearribonucleoprotein70kDapolypeptide(RNPantigen),isoformCRA_bOS=HomosapiensOX=9606GN=SNRP70PE=4SV=1;sp|P08621|RU17_HUMANU1smallnuclearribonucleoprotein70kDaOS=HomosapiensOX=9606GN=…	;;;	4	2	2	2	5	51.495															76944000	Identified
P08648	Integrin alpha-5 (CD49 antigen-like family member E) (Fibronectin receptor subunit alpha) (Integrin alpha-F) (VLA-5) (CD antigen CD49e) [Cleaved into: Integrin alpha-5 heavy chain; Integrin alpha-5 light chain]	ITGA5 FNRA	FUNCTION: Integrin alpha-5/beta-1 (ITGA5:ITGB1) is a receptor for fibronectin and fibrinogen. It recognizes the sequence R-G-D in its ligands. ITGA5:ITGB1 binds to PLA2G2A via a site (site 2) which is distinct from the classical ligand-binding site (site 1) and this induces integrin conformational changes and enhanced ligand binding to site 1 (PubMed:18635536, PubMed:25398877). ITGA5:ITGB1 acts a…	sp|P08648|ITA5_HUMANIntegrinalpha-5OS=HomosapiensOX=9606GN=ITGA5PE=1SV=2;tr|A0A024RB01|A0A024RB01_HUMANIntegrin,alpha5(Fibronectinreceptor,alphapolypeptide),isoformCRA_bOS=HomosapiensOX=9606GN=ITGA5PE=3SV=1;tr|A8K6A5|A8K6A5_HUMANcDNAFLJ77742,highlysimilartoHomosapiensintegrin,alpha5(fibronectinreceptor,alphapolypeptide),mRNAOS=HomosapiensOX=9606PE=2SV=1;tr|B2R627|B2R627_HUMANcDNA,FLJ92752,highlys…	;;;	4	3	3	3	5.5	114.54					179220000	143740000										Quantified
V9HWE1	Vimentin	HEL113 VIM		tr|V9HWE1|V9HWE1_HUMANEpididymisluminalprotein113OS=HomosapiensOX=9606GN=HEL113PE=2SV=1;sp|P08670|VIME_HUMANVimentinOS=HomosapiensOX=9606GN=VIMPE=1SV=4;tr|B0YJC4|B0YJC4_HUMANVimentinOS=HomosapiensOX=9606GN=VIMPE=1SV=1;tr|B3KRK8|B3KRK8_HUMANcDNAFLJ34494fis,cloneHLUNG2005030,highlysimilartoVIMENTINOS=HomosapiensOX=9606PE=2SV=1;tr|Q53HU8|Q53HU8_HUMANVimentinvariant(Fragment)OS=HomosapiensOX=9606PE=2…	;;;;;	42	31	31	28	64.2	53.651		166770000	146800000	7782700000	11522000000	17518000000	181480000	130020000		795510000	1518300000	1392700000		420030000	480440000	Quantified
P08708	40S ribosomal protein S17 (Small ribosomal subunit protein eS17)	RPS17 RPS17L		sp|P08708|RS17_HUMAN40SribosomalproteinS17OS=HomosapiensOX=9606GN=RPS17PE=1SV=2;tr|H0YN88|H0YN88_HUMAN40SribosomalproteinS17OS=HomosapiensOX=9606GN=RPS17PE=1SV=1;tr|A0A075B716|A0A075B716_HUMAN40SribosomalproteinS17OS=HomosapiensOX=9606GN=RPS17PE=1SV=1;tr|H3BNC9|H3BNC9_HUMANUncharacterizedproteinOS=HomosapiensOX=9606PE=3SV=2;tr|H0YN73|H0YN73_HUMAN40SribosomalproteinS17(Fragment)OS=HomosapiensOX=96…	;;;;;	6	2	2	2	23	15.55															174400000	Identified
V9HWE0	Annexin	HEL-S-7		tr|V9HWE0|V9HWE0_HUMANAnnexinOS=HomosapiensOX=9606GN=HEL-S-7PE=2SV=1;sp|P08758|ANXA5_HUMANAnnexinA5OS=HomosapiensOX=9606GN=ANXA5PE=1SV=2;tr|D6RBL5|D6RBL5_HUMANAnnexinOS=HomosapiensOX=9606GN=ANXA5PE=1SV=1;tr|D6RBE9|D6RBE9_HUMANAnnexinOS=HomosapiensOX=9606GN=ANXA5PE=1SV=1;tr|E9PHT9|E9PHT9_HUMANAnnexinOS=HomosapiensOX=9606GN=ANXA5PE=1SV=1;tr|B4DNG6|B4DNG6_HUMANAnnexinOS=HomosapiensOX=9606PE=2SV=1	;;;	6	6	6	6	20	35.936		73414000		157420000	112060000		111310000	197190000	124270000			67894000				Quantified
C9J9K3	40S ribosomal protein SA (Fragment)	RPSA	FUNCTION: Required for the assembly and/or stability of the 40S ribosomal subunit. Required for the processing of the 20S rRNA-precursor to mature 18S rRNA in a late step of the maturation of 40S ribosomal subunits. {ECO:0000256|SAAS:SAAS00711328}.	tr|C9J9K3|C9J9K3_HUMAN40SribosomalproteinSA(Fragment)OS=HomosapiensOX=9606GN=RPSAPE=1SV=8;tr|A0A024R2L6|A0A024R2L6_HUMAN40SribosomalproteinSAOS=HomosapiensOX=9606GN=RPSAPE=3SV=1;sp|P08865|RSSA_HUMAN40SribosomalproteinSAOS=HomosapiensOX=9606GN=RPSAPE=1SV=4;tr|A0A0C4DG17|A0A0C4DG17_HUMAN40SribosomalproteinSAOS=HomosapiensOX=9606GN=RPSAPE=1SV=1;tr|A0A024R7P5|A0A024R7P5_HUMANSimilartoLamininreceptor1…	;;;;;;	7	11	11	11	59.3	29.404	1638000000	1786800000	1707200000	729560000	793870000	897990000	3001800000	2777700000	3147900000	897620000	934020000	1114600000	1938600000	1878800000	1343200000	Quantified
F8VNT9	CD63 antigen (Fragment)	CD63		tr|F8VNT9|F8VNT9_HUMANCD63antigen(Fragment)OS=HomosapiensOX=9606GN=CD63PE=1SV=1;tr|F8VV56|F8VV56_HUMANCD63antigenOS=HomosapiensOX=9606GN=CD63PE=1SV=1;tr|F8W022|F8W022_HUMANTetraspanin(Fragment)OS=HomosapiensOX=9606GN=CD63PE=1SV=1;tr|F8VWK8|F8VWK8_HUMANTetraspanin(Fragment)OS=HomosapiensOX=9606GN=CD63PE=1SV=1;tr|W6A4U0|W6A4U0_HUMANTetraspanin(Fragment)OS=HomosapiensOX=9606GN=CD63PE=2SV=1;tr|A0A024…	;;;;;;	7	1	1	1	7.5	14.265															52083000	Identified
M0R0G9	U1 small nuclear ribonucleoprotein A	SNRPA		tr|M0R0G9|M0R0G9_HUMANU1smallnuclearribonucleoproteinAOS=HomosapiensOX=9606GN=SNRPAPE=1SV=1;tr|M0QXK2|M0QXK2_HUMANU1smallnuclearribonucleoproteinA(Fragment)OS=HomosapiensOX=9606GN=SNRPAPE=1SV=8;tr|M0R221|M0R221_HUMANU1smallnuclearribonucleoproteinA(Fragment)OS=HomosapiensOX=9606GN=SNRPAPE=1SV=1;tr|M0R2B8|M0R2B8_HUMANU1smallnuclearribonucleoproteinA(Fragment)OS=HomosapiensOX=9606GN=SNRPAPE=1SV=1;t…	;;;;;;	7	1	1	1	21.8	10.083															129360000	Identified
A0A1B0GW97	POU domain, class 2, transcription factor 2 (Fragment)	POU2F2		tr|A0A1B0GW97|A0A1B0GW97_HUMANPOUdomain,class2,transcriptionfactor2(Fragment)OS=HomosapiensOX=9606GN=POU2F2PE=1SV=1;tr|A0A0D9SF23|A0A0D9SF23_HUMANPOUdomain,class2,transcriptionfactor2OS=HomosapiensOX=9606GN=POU2F2PE=1SV=1;tr|A0A1B0GUT9|A0A1B0GUT9_HUMANPOUdomain,class2,transcriptionfactor2(Fragment)OS=HomosapiensOX=9606GN=POU2F2PE=1SV=1;tr|E9PR37|E9PR37_HUMANPOUdomain,class2,transcriptionfactor2OS…	;;;;;;;;;;;	12	1	1	1	8.6	11.034															168770000	Identified
V9HWE9	GST class-pi (EC 2.5.1.18)	HEL-S-22 GSTP1 hCG_21055		tr|V9HWE9|V9HWE9_HUMANEpididymissecretoryproteinLi22OS=HomosapiensOX=9606GN=HEL-S-22PE=2SV=1;sp|P09211|GSTP1_HUMANGlutathioneS-transferasePOS=HomosapiensOX=9606GN=GSTP1PE=1SV=2;tr|A8MX94|A8MX94_HUMANGlutathioneS-transferasePOS=HomosapiensOX=9606GN=GSTP1PE=1SV=1;tr|A0A087X2E9|A0A087X2E9_HUMANGlutathioneS-transferaseP(Fragment)OS=HomosapiensOX=9606GN=GSTP1PE=1SV=1;tr|C7DJS1|C7DJS1_HUMANGlutathioneS…	;;	10	8	8	5	52.4	23.356													631490000	1049800000	819450000	Quantified
A0A384MR27	Galectin			tr|A0A384MR27|A0A384MR27_HUMANGalectinOS=HomosapiensOX=9606PE=2SV=1;sp|P09382|LEG1_HUMANGalectin-1OS=HomosapiensOX=9606GN=LGALS1PE=1SV=2;tr|F8WEI7|F8WEI7_HUMANGalectin-1OS=HomosapiensOX=9606GN=LGALS1PE=1SV=1	;	3	7	7	7	58.5	14.716														1182700000	1227100000	Quantified
Q5T7C4	High mobility group protein B1	HMGB1		tr|Q5T7C4|Q5T7C4_HUMANHighmobilitygroupproteinB1OS=HomosapiensOX=9606GN=HMGB1PE=1SV=1;tr|B7Z965|B7Z965_HUMANcDNAFLJ56337,highlysimilartoHighmobilitygroupproteinB1OS=HomosapiensOX=9606PE=2SV=1;tr|Q59GW1|Q59GW1_HUMANHigh-mobilitygroupbox1variant(Fragment)OS=HomosapiensOX=9606PE=2SV=1;tr|A0A024RDR0|A0A024RDR0_HUMANHigh-mobilitygroupbox1,isoformCRA_aOS=HomosapiensOX=9606GN=HMGB1PE=4SV=1;sp|P09429|HMG…	;;;;;;	11	5	5	5	29.7	18.311	175410000	238530000	221690000		149390000								444960000	299530000	321620000	Quantified
Q5VZC3	Fructose-bisphosphatase (EC 3.1.3.11) (Fragment)	FBP1		tr|Q5VZC3|Q5VZC3_HUMANFructose-1,6-bisphosphatase1(Fragment)OS=HomosapiensOX=9606GN=FBP1PE=1SV=1;tr|A0A3B3IUC7|A0A3B3IUC7_HUMANFructose-1,6-bisphosphatase1OS=HomosapiensOX=9606GN=FBP1PE=1SV=1;tr|Q2TU34|Q2TU34_HUMANFructose-1,6-bisphosphatase1OS=HomosapiensOX=9606GN=FBP1PE=1SV=1;tr|B2RE74|B2RE74_HUMANcDNA,FLJ94876,highlysimilartoHomosapiensfructose-1,6-bisphosphatase1(FBP1),mRNAOS=HomosapiensOX=96…	;;;;	5	1	1	1	7.9	16.668									57203000							Identified
B4DRV4	Osteonectin (SPARC) (Secreted protein acidic and rich in cysteine)			tr|B4DRV4|B4DRV4_HUMANcDNAFLJ55667,highlysimilartoSecretedproteinacidicandrichincysteineOS=HomosapiensOX=9606PE=2SV=1;sp|P09486|SPRC_HUMANSPARCOS=HomosapiensOX=9606GN=SPARCPE=1SV=1;tr|D3DQH8|D3DQH8_HUMANSecretedprotein,acidic,cysteine-rich(Osteonectin),isoformCRA_aOS=HomosapiensOX=9606GN=SPARCPE=4SV=1;tr|F5GY03|F5GY03_HUMANSPARC(Fragment)OS=HomosapiensOX=9606GN=SPARCPE=1SV=1;tr|B2RDL6|B2RDL6_HUMA…	;;;;;	7	8	8	8	38.7	24.702											318790000		734130000	857140000	814870000	Quantified
P09496	Clathrin light chain A (Lca)	CLTA	FUNCTION: Clathrin is the major protein of the polyhedral coat of coated pits and vesicles. Acts as component of the TACC3/ch-TOG/clathrin complex proposed to contribute to stabilization of kinetochore fibers of the mitotic spindle by acting as inter-microtubule bridge (PubMed:15858577, PubMed:21297582). {ECO:0000305|PubMed:15858577, ECO:0000305|PubMed:21297582}.	sp|P09496|CLCA_HUMANClathrinlightchainAOS=HomosapiensOX=9606GN=CLTAPE=1SV=1;tr|F8WF69|F8WF69_HUMANClathrinlightchainOS=HomosapiensOX=9606GN=CLTAPE=1SV=1;tr|C9J8P9|C9J8P9_HUMANClathrinlightchainOS=HomosapiensOX=9606GN=CLTAPE=1SV=1	;	3	4	4	4	10.9	27.076	137880000	124520000	124390000		112060000		128710000	149710000	119530000	113640000	123350000					Quantified
Q6P452	Annexin	ANXA4		tr|Q6P452|Q6P452_HUMANAnnexinOS=HomosapiensOX=9606GN=ANXA4PE=1SV=1;tr|B4DDZ4|B4DDZ4_HUMANAnnexinOS=HomosapiensOX=9606PE=2SV=1;tr|B4DE02|B4DE02_HUMANAnnexinOS=HomosapiensOX=9606PE=2SV=1;sp|P09525|ANXA4_HUMANAnnexinA4OS=HomosapiensOX=9606GN=ANXA4PE=1SV=4;tr|V9HW59|V9HW59_HUMANAnnexinOS=HomosapiensOX=9606GN=HEL-S-274PE=2SV=1;tr|Q6LES2|Q6LES2_HUMANAnnexin(Fragment)OS=HomosapiensOX=9606GN=ANXA4PE=1SV=…	;;;;;;	9	4	4	4	14	33.552									71140000						226990000	Identified
F8W6I7	Helix-destabilizing protein (Heterogeneous nuclear ribonucleoprotein A1) (Heterogeneous nuclear ribonucleoprotein A1, N-terminally processed) (hnRNP core protein A1)	HNRNPA1		tr|F8W6I7|F8W6I7_HUMANHeterogeneousnuclearribonucleoproteinA1OS=HomosapiensOX=9606GN=HNRNPA1PE=1SV=2;tr|Q6IPF2|Q6IPF2_HUMANHeterogeneousnuclearribonucleoproteinA1OS=HomosapiensOX=9606GN=HNRPA1PE=2SV=1;tr|A0A024RB53|A0A024RB53_HUMANEpididymissecretoryspermbindingproteinOS=HomosapiensOX=9606GN=HNRPA1PE=2SV=1;tr|A0A024RAZ7|A0A024RAZ7_HUMANHeterogeneousnuclearribonucleoproteinA1,isoformCRA_bOS=Homosa…	;;;;;;;;;;;;;	19	8	7	7	35.2	33.155		245000000											344670000	543210000	821040000	Quantified
H0YLR3	U2 small nuclear ribonucleoprotein A' (Fragment)	SNRPA1		tr|H0YLR3|H0YLR3_HUMANU2smallnuclearribonucleoproteinA'(Fragment)OS=HomosapiensOX=9606GN=SNRPA1PE=1SV=1;tr|H0YMA0|H0YMA0_HUMANU2smallnuclearribonucleoproteinA'(Fragment)OS=HomosapiensOX=9606GN=SNRPA1PE=1SV=1;tr|Q53G61|Q53G61_HUMANSmallnuclearribonucleoproteinpolypeptideA'variant(Fragment)OS=HomosapiensOX=9606PE=2SV=1;tr|Q53G21|Q53G21_HUMANSmallnuclearribonucleoproteinpolypeptideA'variant(Fragment…	;;;;	5	1	1	1	15.7	9.4775															53334000	Identified
P09758	Tumor-associated calcium signal transducer 2 (Cell surface glycoprotein Trop-2) (Membrane component chromosome 1 surface marker 1) (Pancreatic carcinoma marker protein GA733-1)	TACSTD2 GA733-1 M1S1 TROP2	FUNCTION: May function as a growth factor receptor.	sp|P09758|TACD2_HUMANTumor-associatedcalciumsignaltransducer2OS=HomosapiensOX=9606GN=TACSTD2PE=1SV=3;tr|C5IX07|C5IX07_HUMANTumor-associatedcalciumsignaltransducer2OS=HomosapiensOX=9606GN=TACSTD2PE=4SV=1	;	2	4	4	4	17	35.709				165740000	118840000											Quantified
A0A087X232	Complement C1s subcomponent	C1S		tr|A0A087X232|A0A087X232_HUMANComplementC1ssubcomponentOS=HomosapiensOX=9606GN=C1SPE=1SV=1;tr|A8K2N0|A8K2N0_HUMANcDNAFLJ77835,highlysimilartoHomosapienscomplementcomponent1,ssubcomponent(C1S),transcriptvariant2,mRNAOS=HomosapiensOX=9606PE=2SV=1;sp|P09871|C1S_HUMANComplementC1ssubcomponentOS=HomosapiensOX=9606GN=C1SPE=1SV=1;tr|B3KNX0|B3KNX0_HUMANcDNAFLJ30621fis,cloneCTONG2001681,highlysimilartoCom…	;;;;	8	9	9	8	17.3	75.905													697180000	470330000	745800000	Quantified
B4E0E1	Poly [ADP-ribose] polymerase (EC 2.4.2.30)		FUNCTION: Poly-ADP-ribosyltransferase that mediates poly-ADP-ribosylation of proteins and plays a key role in DNA repair. {ECO:0000256|PIRNR:PIRNR000489}.	tr|B4E0E1|B4E0E1_HUMANPoly[ADP-ribose]polymeraseOS=HomosapiensOX=9606PE=2SV=1;tr|B2R5W3|B2R5W3_HUMANPoly[ADP-ribose]polymeraseOS=HomosapiensOX=9606PE=2SV=1;tr|A0A024R3T8|A0A024R3T8_HUMANPoly[ADP-ribose]polymeraseOS=HomosapiensOX=9606GN=PARP1PE=4SV=1;sp|P09874|PARP1_HUMANPoly[ADP-ribose]polymerase1OS=HomosapiensOX=9606GN=PARP1PE=1SV=4;tr|Q05D33|Q05D33_HUMANPARP1protein(Fragment)OS=HomosapiensOX=96…	;;;	9	29	29	29	35.4	111.13	1785800000	1669500000	1447300000	139110000	159640000	100390000	292670000	572650000	664590000	121050000	151620000	242130000	148210000	861020000	958050000	Quantified
A6NLJ7	Ubiquitin carboxyl-terminal hydrolase (EC 3.4.19.12)	UCHL1 hCG_33087		tr|A6NLJ7|A6NLJ7_HUMANUbiquitincarboxyl-terminalhydrolaseOS=HomosapiensOX=9606GN=UCHL1PE=2SV=1;tr|D6R974|D6R974_HUMANUbiquitincarboxyl-terminalhydrolaseOS=HomosapiensOX=9606GN=UCHL1PE=1SV=1;tr|V9HW74|V9HW74_HUMANUbiquitincarboxyl-terminalhydrolaseOS=HomosapiensOX=9606GN=HEL-117PE=2SV=1;tr|B2RD14|B2RD14_HUMANUbiquitincarboxyl-terminalhydrolaseOS=HomosapiensOX=9606PE=2SV=1;sp|P09936|UCHL1_HUMANUbiq…	;;;;;	6	1	1	1	12.7	15.69				67052000												Identified
A0A140TA49	C4a anaphylatoxin (Complement C4 gamma chain)	C4A		tr|A0A140TA49|A0A140TA49_HUMANComplementC4-AOS=HomosapiensOX=9606GN=C4APE=1SV=1;tr|A0A140TA44|A0A140TA44_HUMANComplementC4-AOS=HomosapiensOX=9606GN=C4APE=1SV=1;tr|A0A140TA32|A0A140TA32_HUMANComplementC4-AOS=HomosapiensOX=9606GN=C4APE=1SV=1;tr|A0A0G2JPR0|A0A0G2JPR0_HUMANComplementC4-AOS=HomosapiensOX=9606GN=C4APE=1SV=1;sp|P0C0L4|CO4A_HUMANComplementC4-AOS=HomosapiensOX=9606GN=C4APE=1SV=2;tr|F5GXS0…	;;;;;;;;	13	17	2	2	8	187.79	5568900000	4390600000	4077200000	10069000000	7092100000	8635600000	11224000000	3127200000	6974900000	8573200000	10021000000	9172400000	1170500000			Quantified
Q71UI9	Histone H2A.V (H2A.F/Z) (H2A.Z variant histone 2)	H2AZ2 H2AFV H2AV	FUNCTION: Variant histone H2A which replaces conventional H2A in a subset of nucleosomes. Nucleosomes wrap and compact DNA into chromatin, limiting DNA accessibility to the cellular machineries which require DNA as a template. Histones thereby play a central role in transcription regulation, DNA repair, DNA replication and chromosomal stability. DNA accessibility is regulated via a complex set of…	sp|Q71UI9|H2AV_HUMANHistoneH2A.VOS=HomosapiensOX=9606GN=H2AZ2PE=1SV=3;sp|P0C0S5|H2AZ_HUMANHistoneH2A.ZOS=HomosapiensOX=9606GN=H2AZ1PE=1SV=2;tr|C9J0D1|C9J0D1_HUMANHistoneH2AOS=HomosapiensOX=9606GN=H2AZ2PE=1SV=1;tr|A0A494C189|A0A494C189_HUMANHistoneH2AOS=HomosapiensOX=9606GN=H2AZ1PE=1SV=1;tr|C9J386|C9J386_HUMANHistoneH2AOS=HomosapiensOX=9606GN=H2AZ2PE=1SV=1	;;;;	5	4	2	2	31.2	13.509	1779800000	947650000	668440000	366040000	507950000	440220000	541910000	341080000	676000000	216670000					428280000	Quantified
A0A126GWM5	Olfactory receptor	OR9G1		tr|A0A126GWM5|A0A126GWM5_HUMANOlfactoryreceptorOS=HomosapiensOX=9606GN=OR9G1PE=3SV=1;tr|A0A126GVB8|A0A126GVB8_HUMANOlfactoryreceptorOS=HomosapiensOX=9606GN=OR9G1PE=3SV=1;sp|P0C7N8|OR9G9_HUMANOlfactoryreceptor9G9OS=HomosapiensOX=9606GN=OR9G9PE=3SV=1	;;	3	1	1	1	3	33.976												20218000				Identified
P0DJI8	Serum amyloid A-1 protein (SAA) [Cleaved into: Amyloid protein A (Amyloid fibril protein AA); Serum amyloid protein A(2-104); Serum amyloid protein A(3-104); Serum amyloid protein A(2-103); Serum amyloid protein A(2-102); Serum amyloid protein A(4-101)]	SAA1	FUNCTION: Major acute phase protein.	sp|P0DJI8|SAA1_HUMANSerumamyloidA-1proteinOS=HomosapiensOX=9606GN=SAA1PE=1SV=1;tr|E9PQD6|E9PQD6_HUMANSerumamyloidAproteinOS=HomosapiensOX=9606GN=SAA1PE=1SV=1;tr|D3DQX7|D3DQX7_HUMANSerumamyloidAproteinOS=HomosapiensOX=9606GN=SAA1PE=3SV=1;sp|P0DJI9|SAA2_HUMANSerumamyloidA-2proteinOS=HomosapiensOX=9606GN=SAA2PE=1SV=1;tr|Q15423|Q15423_HUMANSerumamyloidAprotein(Fragment)OS=HomosapiensOX=9606PE=2SV=1;t…	;;	11	7	7	7	50.8	13.532													2390300000	3760600000	5071200000	Quantified
A8K5I0	Epididymis secretory protein Li 103 (Epididymis secretory sperm binding protein) (HSPA1A) (HSPA1B) (Heat shock 70kDa protein 1A) (Heat shock 70kDa protein 1B) (cDNA FLJ75127, highly similar to Homo sapiens heat shock 70kDa protein 1A, mRNA)	HEL-S-103 HSPA1A HSPA1B hCG_1820593 hCG_43726		tr|A8K5I0|A8K5I0_HUMANEpididymissecretoryproteinLi103OS=HomosapiensOX=9606GN=HSPA1BPE=2SV=1;tr|A0A1U9X7W4|A0A1U9X7W4_HUMANHSPA1AOS=HomosapiensOX=9606PE=3SV=1;sp|P0DMV9|HS71B_HUMANHeatshock70kDaprotein1BOS=HomosapiensOX=9606GN=HSPA1BPE=1SV=1;sp|P0DMV8|HS71A_HUMANHeatshock70kDaprotein1AOS=HomosapiensOX=9606GN=HSPA1APE=1SV=1;tr|A0A0G2JIW1|A0A0G2JIW1_HUMANHeatshock70kDaprotein1BOS=HomosapiensOX=9606G…	;;;;;;;;;;;;;;	19	16	14	6	32.4	70.051	1382100000	1306400000	1418800000	567410000	618480000	769640000	518060000	663530000	595040000	950450000	1404800000	1472600000		451450000	626620000	Quantified
B7Z6W5	Cystathionine beta-synthase (EC 4.2.1.22)			tr|B7Z6W5|B7Z6W5_HUMANCystathioninebeta-synthaseOS=HomosapiensOX=9606PE=2SV=1;tr|Q9NTF0|Q9NTF0_HUMANCystathioninebeta-synthase(Fragment)OS=HomosapiensOX=9606GN=DKFZp727E011PE=2SV=1;tr|B7Z2D6|B7Z2D6_HUMANCystathioninebeta-synthaseOS=HomosapiensOX=9606PE=2SV=1;sp|P35520|CBS_HUMANCystathioninebeta-synthaseOS=HomosapiensOX=9606GN=CBSPE=1SV=2;sp|P0DN79|CBSL_HUMANCystathioninebeta-synthase-likeproteinO…	;;;;;;	7	2	2	2	5	51.101								92780000								Identified
Q9BRL5	CALM3 protein		FUNCTION: May be involved in calcium-mediated signal transduction. {ECO:0000256|RuleBase:RU367017}.	tr|Q9BRL5|Q9BRL5_HUMANCALM3proteinOS=HomosapiensOX=9606PE=1SV=1;tr|B4DJ51|B4DJ51_HUMANCalmodulin1(Phosphorylasekinase,delta),isoformCRA_aOS=HomosapiensOX=9606GN=CALM1PE=1SV=1;tr|B2RDW0|B2RDW0_HUMANcDNA,FLJ96792,highlysimilartoHomosapienscalmodulin2(phosphorylasekinase,delta)(CALM2),mRNAOS=HomosapiensOX=9606PE=2SV=1;sp|P0DP25|CALM3_HUMANCalmodulin-3OS=HomosapiensOX=9606GN=CALM3PE=1SV=1;sp|P0DP24|C…	;;;;;;;;;;;;;;	18	6	6	6	36.1	16.506	297400000	215250000	213610000		193370000	239750000	456780000	415120000	422580000		240140000	169390000	951070000	381200000	669670000	Quantified
A0A024R983	TROVE domain family, member 2, isoform CRA_b	TROVE2 hCG_41054		tr|A0A024R983|A0A024R983_HUMANTROVEdomainfamily,member2,isoformCRA_bOS=HomosapiensOX=9606GN=TROVE2PE=4SV=1;sp|P10155|RO60_HUMAN60kDaSS-A/RoribonucleoproteinOS=HomosapiensOX=9606GN=RO60PE=1SV=2;tr|H0Y9N5|H0Y9N5_HUMAN60kDaSS-A/Roribonucleoprotein(Fragment)OS=HomosapiensOX=9606GN=RO60PE=1SV=8;tr|B3KN94|B3KN94_HUMANcDNAFLJ13982fis,cloneY79AA1001711,highlysimilarto60kDaSS-A/RoribonucleoproteinOS=Homos…	;	4	8	8	8	17.1	60.67	566810000	392380000	606370000			103470000		284030000								Quantified
Q01991	Dihydrolipoamide S-acetyltransferase (EC 2.3.1.12) (Fragment)			tr|Q01991|Q01991_HUMANDihydrolipoamideS-acetyltransferase(Fragment)OS=HomosapiensOX=9606PE=2SV=1;tr|B4DS43|B4DS43_HUMANAcetyltransferasecomponentofpyruvatedehydrogenasecomplexOS=HomosapiensOX=9606PE=2SV=1;tr|B4DLQ2|B4DLQ2_HUMANAcetyltransferasecomponentofpyruvatedehydrogenasecomplexOS=HomosapiensOX=9606PE=2SV=1;tr|H0YDD4|H0YDD4_HUMANAcetyltransferasecomponentofpyruvatedehydrogenasecomplex(Fragmen…	;;;;;;;;	9	1	1	1	6.8	23.397								40722000								Identified
P10586	Receptor-type tyrosine-protein phosphatase F (EC 3.1.3.48) (Leukocyte common antigen related) (LAR)	PTPRF LAR	FUNCTION: Possible cell adhesion receptor. It possesses an intrinsic protein tyrosine phosphatase activity (PTPase) and dephosphorylates EPHA2 regulating its activity.; FUNCTION: The first PTPase domain has enzymatic activity, while the second one seems to affect the substrate specificity of the first one.	sp|P10586|PTPRF_HUMANReceptor-typetyrosine-proteinphosphataseFOS=HomosapiensOX=9606GN=PTPRFPE=1SV=2;tr|Q59FI2|Q59FI2_HUMANProteintyrosinephosphatase,receptortype,Fisoform2variant(Fragment)OS=HomosapiensOX=9606PE=2SV=1;tr|H0Y6Z7|H0Y6Z7_HUMANReceptor-typetyrosine-proteinphosphataseF(Fragment)OS=HomosapiensOX=9606GN=PTPRFPE=1SV=1;tr|Q5W9G3|Q5W9G3_HUMANLARsplicevariant1(Fragment)OS=HomosapiensOX=9606…	;;;	13	59	59	57	40.5	212.88	22831000000	25458000000	29206000000	3621000000	3620000000	3784600000	8139400000	11562000000	7866700000	199990000	221810000	221100000	4440200000	4181300000	6594400000	Quantified
H9ZYJ2	Thioredoxin	TXN		tr|H9ZYJ2|H9ZYJ2_HUMANThioredoxinOS=HomosapiensOX=9606GN=TXNPE=2SV=1;sp|P10599|THIO_HUMANThioredoxinOS=HomosapiensOX=9606GN=TXNPE=1SV=3	;	2	5	5	5	40	11.737	212690000	203800000	201100000	162650000	129030000	124280000										Quantified
B4E324	cDNA FLJ60397, highly similar to Lysosomal protective protein			tr|B4E324|B4E324_HUMANcDNAFLJ60397,highlysimilartoLysosomalprotectiveproteinOS=HomosapiensOX=9606PE=2SV=1;sp|P10619|PPGB_HUMANLysosomalprotectiveproteinOS=HomosapiensOX=9606GN=CTSAPE=1SV=2;tr|X6R5C5|X6R5C5_HUMANCarboxypeptidaseOS=HomosapiensOX=9606GN=CTSAPE=1SV=1;tr|Q59EV6|Q59EV6_HUMANCarboxypeptidase(Fragment)OS=HomosapiensOX=9606GN=PPGBPE=1SV=1;tr|X6R8A1|X6R8A1_HUMANCarboxypeptidaseOS=Homosapie…	;;;;	6	4	4	4	10.6	54.269															149820000	Identified
P10646	Tissue factor pathway inhibitor (TFPI) (Extrinsic pathway inhibitor) (EPI) (Lipoprotein-associated coagulation inhibitor) (LACI)	TFPI LACI TFPI1	FUNCTION: Inhibits factor X (X(a)) directly and, in a Xa-dependent way, inhibits VIIa/tissue factor activity, presumably by forming a quaternary Xa/LACI/VIIa/TF complex. It possesses an antithrombotic action and also the ability to associate with lipoproteins in plasma.	sp|P10646|TFPI1_HUMANTissuefactorpathwayinhibitorOS=HomosapiensOX=9606GN=TFPIPE=1SV=1;tr|B2R8Y9|B2R8Y9_HUMANTissuefactorpathwayinhibitorOS=HomosapiensOX=9606PE=2SV=1;tr|Q59EE5|Q59EE5_HUMANTissuefactorpathwayinhibitor(Lipoprotein-associatedcoagulationinhibitor)variant(Fragment)OS=HomosapiensOX=9606PE=2SV=1;tr|C9JKV3|C9JKV3_HUMANTissuefactorpathwayinhibitor(Fragment)OS=HomosapiensOX=9606GN=TFPIPE=1…	;;;;;	8	10	10	10	37.2	35.015				885180000	955680000	1046600000										Quantified
A0A140VJJ2	S-formylglutathione hydrolase (EC 3.1.2.12)	ESD hCG_29992	FUNCTION: Serine hydrolase involved in the detoxification of formaldehyde. {ECO:0000256|RuleBase:RU363068}.	tr|A0A140VJJ2|A0A140VJJ2_HUMANS-formylglutathionehydrolaseOS=HomosapiensOX=9606GN=ESDPE=2SV=1;sp|P10768|ESTD_HUMANS-formylglutathionehydrolaseOS=HomosapiensOX=9606GN=ESDPE=1SV=2;tr|X6RA14|X6RA14_HUMANS-formylglutathionehydrolaseOS=HomosapiensOX=9606GN=ESDPE=1SV=1;tr|H7BZT7|H7BZT7_HUMANS-formylglutathionehydrolase(Fragment)OS=HomosapiensOX=9606GN=ESDPE=1SV=1;tr|U3KQT1|U3KQT1_HUMANS-formylglutathio…	;;;	5	5	5	5	30.1	31.462							404080000	329560000	397700000							Quantified
B3GQS7	60 kDa chaperonin (EC 5.6.1.7) (60 kDa heat shock protein, mitochondrial) (Chaperonin 60) (Heat shock protein 60)	HSPD1		tr|B3GQS7|B3GQS7_HUMANMitochondrialheatshock60kDprotein1variant1OS=HomosapiensOX=9606GN=HSPD1PE=2SV=1;tr|A0A024R3X4|A0A024R3X4_HUMANEpididymissecretoryspermbindingprotein(Fragment)OS=HomosapiensOX=9606GN=HSPD1PE=2SV=1;sp|P10809|CH60_HUMAN60kDaheatshockprotein,mitochondrialOS=HomosapiensOX=9606GN=HSPD1PE=1SV=2;tr|B7Z597|B7Z597_HUMANcDNAFLJ54373,highlysimilarto60kDaheatshockprotein,mitochondrialOS=…	;;;;;	18	18	18	18	41.8	60.68	698560000	659920000	552730000				1053800000	1028600000	1098000000	545700000	611400000	505820000	915950000	754100000	1126300000	Quantified
P10909	Clusterin (Aging-associated gene 4 protein) (Apolipoprotein J) (Apo-J) (Complement cytolysis inhibitor) (CLI) (Complement-associated protein SP-40,40) (Ku70-binding protein 1) (NA1/NA2) (Sulfated glycoprotein 2) (SGP-2) (Testosterone-repressed prostate message 2) (TRPM-2) [Cleaved into: Clusterin beta chain (ApoJalpha) (Complement cytolysis inhibitor a chain); Clusterin alpha chain (ApoJbeta) (Co…	CLU APOJ CLI KUB1 AAG4	FUNCTION: [Isoform 1]: Functions as extracellular chaperone that prevents aggregation of non native proteins (PubMed:11123922, PubMed:19535339). Prevents stress-induced aggregation of blood plasma proteins (PubMed:11123922, PubMed:12176985, PubMed:17260971, PubMed:19996109). Inhibits formation of amyloid fibrils by APP, APOC2, B2M, CALCA, CSN3, SNCA and aggregation-prone LYZ variants (in vitro) (…	sp|P10909|CLUS_HUMANClusterinOS=HomosapiensOX=9606GN=CLUPE=1SV=1;tr|A0A384NKS6|A0A384NKS6_HUMANClusterinOS=HomosapiensOX=9606PE=2SV=1;tr|H0YC35|H0YC35_HUMANClusterin(Fragment)OS=HomosapiensOX=9606GN=CLUPE=1SV=1;tr|H0YLK8|H0YLK8_HUMANClusterin(Fragment)OS=HomosapiensOX=9606GN=CLUPE=1SV=1;tr|E7ERK6|E7ERK6_HUMANClusterin(Fragment)OS=HomosapiensOX=9606GN=CLUPE=1SV=1;tr|B4DW11|B4DW11_HUMANcDNAFLJ57622…	;;;	15	16	15	15	38.5	52.494	9231000000	9552500000	10392000000	9250900000	10151000000	11158000000	419890000	722580000	423770000	1588500000	2017100000	2135400000	305940000		313160000	Quantified
V9HWB4	78 kDa glucose-regulated protein (Binding-immunoglobulin protein) (Heat shock protein 70 family protein 5) (Heat shock protein family A member 5) (Immunoglobulin heavy chain-binding protein)	HEL-S-89n		tr|V9HWB4|V9HWB4_HUMANEpididymissecretoryspermbindingproteinLi89nOS=HomosapiensOX=9606GN=HEL-S-89nPE=2SV=1;sp|P11021|BIP_HUMANEndoplasmicreticulumchaperoneBiPOS=HomosapiensOX=9606GN=HSPA5PE=1SV=2;tr|B4DEF7|B4DEF7_HUMANcDNAFLJ60062,highlysimilarto78kDaglucose-regulatedproteinOS=HomosapiensOX=9606PE=2SV=1	;	3	19	18	18	37.5	72.332	426020000	457420000	544340000		109840000		523940000	640480000	442960000				1881100000	1886400000	2406300000	Quantified
A0A024R972	Laminin, gamma 1 (Formerly LAMB2), isoform CRA_a	LAMC1 hCG_40729		tr|A0A024R972|A0A024R972_HUMANLaminin,gamma1(FormerlyLAMB2),isoformCRA_aOS=HomosapiensOX=9606GN=LAMC1PE=4SV=1;sp|P11047|LAMC1_HUMANLamininsubunitgamma-1OS=HomosapiensOX=9606GN=LAMC1PE=1SV=3;tr|Q6NVY8|Q6NVY8_HUMANLAMC1proteinOS=HomosapiensOX=9606GN=LAMC1PE=2SV=1;tr|R4GNC7|R4GNC7_HUMANLamininsubunitgamma-1(Fragment)OS=HomosapiensOX=9606GN=LAMC1PE=1SV=8;tr|Q8N2D6|Q8N2D6_HUMANcDNAPSEC0236fis,cloneHEM…	;	8	72	72	72	56	174.01	4027900000	4020200000	3697900000	16524000000	15789000000	15364000000	4184600000	5529100000	5254000000	10042000000	10133000000	10307000000	39643000000	36335000000	46385000000	Quantified
V9HW22	Epididymis luminal protein 33 (Epididymis secretory sperm binding protein) (Epididymis secretory sperm binding protein Li 72p) (Heat shock 70kDa protein 8, isoform CRA_a)	HEL-S-72p HEL-33 HSPA8 hCG_2032950		tr|V9HW22|V9HW22_HUMANEpididymisluminalprotein33OS=HomosapiensOX=9606GN=HEL-S-72pPE=2SV=1;sp|P11142|HSP7C_HUMANHeatshockcognate71kDaproteinOS=HomosapiensOX=9606GN=HSPA8PE=1SV=1;tr|E9PKE3|E9PKE3_HUMANHeatshockcognate71kDaproteinOS=HomosapiensOX=9606GN=HSPA8PE=1SV=1;tr|Q53GZ6|Q53GZ6_HUMANHeatshock70kDaprotein8isoform1variant(Fragment)OS=HomosapiensOX=9606PE=2SV=1;tr|Q96IS6|Q96IS6_HUMANHSPA8protein(…	;;;;;;;;;;	31	30	30	26	52.5	70.897	7583300000	8213300000	8159000000	3568100000	3957000000	4626600000	8874400000	8752000000	8571900000	3157900000	3676600000	3891600000	4891700000	4731000000	5216600000	Quantified
B3KVN0	Glucose transporter type 1, erythrocyte/brain (Solute carrier family 2, facilitated glucose transporter member 1)			tr|B3KVN0|B3KVN0_HUMANcDNAFLJ16785fis,cloneNT2RI2015342,highlysimilartoSolutecarrierfamily2,facilitatedglucosetransportermember1OS=HomosapiensOX=9606PE=2SV=1;sp|P11166|GTR1_HUMANSolutecarrierfamily2,facilitatedglucosetransportermember1OS=HomosapiensOX=9606GN=SLC2A1PE=1SV=2;tr|Q59GX2|Q59GX2_HUMANSolutecarrierfamily2(Facilitatedglucosetransporter),member1variant(Fragment)OS=HomosapiensOX=9606PE=2SV…	;;;;	8	5	5	5	10.3	45.869				196150000	152040000	202480000										Quantified
F8WEQ6	Ras-related protein Ral-B	RALB		tr|F8WEQ6|F8WEQ6_HUMANRas-relatedproteinRal-BOS=HomosapiensOX=9606GN=RALBPE=1SV=1;tr|C9JPE8|C9JPE8_HUMANRas-relatedproteinRal-A(Fragment)OS=HomosapiensOX=9606GN=RALAPE=1SV=1;tr|C9JYR1|C9JYR1_HUMANRas-relatedproteinRal-B(Fragment)OS=HomosapiensOX=9606GN=RALBPE=1SV=1;tr|H7C3P7|H7C3P7_HUMANRas-relatedproteinRal-A(Fragment)OS=HomosapiensOX=9606GN=RALAPE=1SV=1;tr|C9J6B1|C9J6B1_HUMANRas-relatedproteinR…	;;;;;;;;	9	1	1	1	23.9	4.8597												98167000				Identified
A0A0S2Z3A5	Acyl-CoA dehydrogenase C-4 to C-12 straight chain isoform 4 (Fragment)	ACADM		tr|A0A0S2Z3A5|A0A0S2Z3A5_HUMANAcyl-CoAdehydrogenaseC-4toC-12straightchainisoform4(Fragment)OS=HomosapiensOX=9606GN=ACADMPE=2SV=1;tr|B4DJE7|B4DJE7_HUMANcDNAFLJ52595,highlysimilartoMedium-chainspecificacyl-CoAdehydrogenase,mitochondrialOS=HomosapiensOX=9606PE=2SV=1;tr|B4DVB1|B4DVB1_HUMANcDNAFLJ50422,highlysimilartoMedium-chainspecificacyl-CoAdehydrogenase,mitochondrialOS=HomosapiensOX=9606PE=2SV=1;…	;;;;;;;;;	10	1	1	1	3.7	23.968								76139000								Identified
B9EG90	DNA topoisomerase I (EC 5.6.2.1) (DNA topoisomerase 1)	TOP1	FUNCTION: Releases the supercoiling and torsional tension of DNA introduced during the DNA replication and transcription by transiently cleaving and rejoining one strand of the DNA duplex. Introduces a single-strand break via transesterification at the specific target site 5'-[CT]CCTTp site in duplex DNA. The scissile phosphodiester is attacked by the catalytic tyrosine of the enzyme, resulting i…	tr|B9EG90|B9EG90_HUMANDNAtopoisomeraseIOS=HomosapiensOX=9606GN=TOP1PE=2SV=1;sp|P11387|TOP1_HUMANDNAtopoisomerase1OS=HomosapiensOX=9606GN=TOP1PE=1SV=2;tr|Q6PK95|Q6PK95_HUMANTOP1protein(Fragment)OS=HomosapiensOX=9606GN=TOP1PE=2SV=1;tr|Q6NWZ5|Q6NWZ5_HUMANTOP1protein(Fragment)OS=HomosapiensOX=9606GN=TOP1PE=2SV=1;tr|Q9BVT2|Q9BVT2_HUMANTOPEUcdomain-containingprotein(Fragment)OS=HomosapiensOX=9606PE=2SV…	;	15	7	7	7	13.2	90.699						174490000	192480000	253400000	293240000					256010000	304940000	Quantified
Q2VF42	Glucose-6-phosphate 1-dehydrogenase (EC 1.1.1.49) (Fragment)	G6PD	FUNCTION: Catalyzes the rate-limiting step of the oxidative pentose-phosphate pathway, which represents a route for the dissimilation of carbohydrates besides glycolysis. {ECO:0000256|RuleBase:RU362120}.	tr|Q2VF42|Q2VF42_HUMANGlucose-6-phosphate1-dehydrogenase(Fragment)OS=HomosapiensOX=9606GN=G6PDPE=3SV=1;tr|Q2Q9H2|Q2Q9H2_HUMANGlucose-6-phosphate1-dehydrogenase(Fragment)OS=HomosapiensOX=9606GN=G6PDPE=3SV=1;tr|B4DYA7|B4DYA7_HUMANGlucose-6-phosphate1-dehydrogenaseOS=HomosapiensOX=9606PE=2SV=1;tr|A8K8D9|A8K8D9_HUMANGlucose-6-phosphate1-dehydrogenaseOS=HomosapiensOX=9606PE=2SV=1;tr|A0A384NL00|A0A384N…	;;;;;;;;;;	16	10	10	10	25.7	54.823				250840000	340810000	446620000	190870000	214660000	198550000							Quantified
V9GYY3	C-1-tetrahydrofolate synthase, cytoplasmic (EC 1.5.1.5) (EC 3.5.4.9) (EC 6.3.4.3) (Formyltetrahydrofolate synthetase) (Methenyltetrahydrofolate cyclohydrolase) (Methylenetetrahydrofolate dehydrogenase)	MTHFD1		tr|V9GYY3|V9GYY3_HUMANC-1-tetrahydrofolatesynthase,cytoplasmicOS=HomosapiensOX=9606GN=MTHFD1PE=1SV=2;tr|A0A384N5Y3|A0A384N5Y3_HUMANC-1-tetrahydrofolatesynthase,cytoplasmicOS=HomosapiensOX=9606GN=MTHFD1PE=1SV=1;tr|A0A024R652|A0A024R652_HUMANMethylenetetrahydrofolatedehydrogenase(NADP+dependent)1,methenyltetrahydrofolatecyclohydrolase,formyltetrahydrofolatesynthetase,isoformCRA_aOS=HomosapiensOX=96…	;;;;;;;	8	20	20	20	27.2	99.719	297810000	326960000	332410000				840780000	893250000	1055600000	124640000	306790000	358890000				Quantified
P11717	Cation-independent mannose-6-phosphate receptor (CI Man-6-P receptor) (CI-MPR) (M6PR) (300 kDa mannose 6-phosphate receptor) (MPR 300) (Insulin-like growth factor 2 receptor) (Insulin-like growth factor II receptor) (IGF-II receptor) (M6P/IGF2 receptor) (M6P/IGF2R) (CD antigen CD222)	IGF2R MPRI	FUNCTION: Transport of phosphorylated lysosomal enzymes from the Golgi complex and the cell surface to lysosomes. Lysosomal enzymes bearing phosphomannosyl residues bind specifically to mannose-6-phosphate receptors in the Golgi apparatus and the resulting receptor-ligand complex is transported to an acidic prelyosomal compartment where the low pH mediates the dissociation of the complex. This re…	sp|P11717|MPRI_HUMANCation-independentmannose-6-phosphatereceptorOS=HomosapiensOX=9606GN=IGF2RPE=1SV=3;tr|Q59EZ3|Q59EZ3_HUMANInsulin-likegrowthfactor2receptorvariant(Fragment)OS=HomosapiensOX=9606PE=2SV=1;tr|S4R328|S4R328_HUMANCation-independentmannose-6-phosphatereceptor(Fragment)OS=HomosapiensOX=9606GN=IGF2RPE=1SV=1;tr|B4DUY7|B4DUY7_HUMANcDNAFLJ61170,highlysimilartoCation-independentmannose-6-p…	;	5	44	44	44	23	274.37	2199100000	1832300000	1780400000	4271100000	3750900000	3870300000	3195200000	4588400000	3456700000	1084000000	1072500000	1062200000			91481000	Quantified
Q2VIM7	S-(hydroxymethyl)glutathione dehydrogenase (EC 1.1.1.284) (Fragment)			tr|Q2VIM7|Q2VIM7_HUMANS-(hydroxymethyl)glutathionedehydrogenase(Fragment)OS=HomosapiensOX=9606PE=3SV=1;tr|Q6IRT1|Q6IRT1_HUMANS-(hydroxymethyl)glutathionedehydrogenaseOS=HomosapiensOX=9606GN=ADH5PE=2SV=2;tr|Q6FI45|Q6FI45_HUMANS-(hydroxymethyl)glutathionedehydrogenaseOS=HomosapiensOX=9606GN=ADH5PE=2SV=1;tr|Q5U043|Q5U043_HUMANS-(hydroxymethyl)glutathionedehydrogenaseOS=HomosapiensOX=9606PE=2SV=1;sp|…	;;;;;	7	3	3	3	9.2	39.001	206790000	186790000	224400000		161450000	184760000	229760000	258750000	213030000	140220000		176320000				Quantified
A0A024R9C1	Polyadenylate-binding protein (PABP)	PABPC1 hCG_15683	FUNCTION: Binds the poly(A) tail of mRNA. {ECO:0000256|RuleBase:RU362004}.	tr|A0A024R9C1|A0A024R9C1_HUMANPolyadenylate-bindingproteinOS=HomosapiensOX=9606GN=PABPC1PE=3SV=1;sp|P11940|PABP1_HUMANPolyadenylate-bindingprotein1OS=HomosapiensOX=9606GN=PABPC1PE=1SV=2;tr|A0A087WTT1|A0A087WTT1_HUMANPolyadenylate-bindingproteinOS=HomosapiensOX=9606GN=PABPC1PE=1SV=1;tr|E7EQV3|E7EQV3_HUMANPolyadenylate-bindingproteinOS=HomosapiensOX=9606GN=PABPC1PE=1SV=1;tr|B4DZW4|B4DZW4_HUMANPolya…	;;;;;;;;;;;;;	32	25	25	15	47.2	70.67	4971800000	5586100000	5751900000	178670000	192950000	504700000	1347900000	817260000	888990000	590300000	682360000	673380000		123950000	381820000	Quantified
Q6FI35	Proliferating cell nuclear antigen	PCNA	FUNCTION: This protein is an auxiliary protein of DNA polymerase delta and is involved in the control of eukaryotic DNA replication by increasing the polymerase's processibility during elongation of the leading strand. {ECO:0000256|RuleBase:RU000641}.	tr|Q6FI35|Q6FI35_HUMANProliferatingcellnuclearantigenOS=HomosapiensOX=9606GN=PCNAPE=1SV=1;tr|Q6FHF5|Q6FHF5_HUMANProliferatingcellnuclearantigen(Fragment)OS=HomosapiensOX=9606GN=PCNAPE=2SV=1;sp|P12004|PCNA_HUMANProliferatingcellnuclearantigenOS=HomosapiensOX=9606GN=PCNAPE=1SV=1;tr|B4DUA2|B4DUA2_HUMANcDNAFLJ50224,highlysimilartoProliferatingcellnuclearantigenOS=HomosapiensOX=9606PE=2SV=1	;;	4	4	4	4	23	28.715															103680000	Identified
A0A087X0S5	Collagen alpha-1(VI) chain	COL6A1		tr|A0A087X0S5|A0A087X0S5_HUMANCollagenalpha-1(VI)chainOS=HomosapiensOX=9606GN=COL6A1PE=1SV=1;tr|A0A384P5H7|A0A384P5H7_HUMANCollagen,typeVI,alpha1,isoformCRA_bOS=HomosapiensOX=9606GN=COL6A1PE=2SV=1;sp|P12109|CO6A1_HUMANCollagenalpha-1(VI)chainOS=HomosapiensOX=9606GN=COL6A1PE=1SV=3;tr|Q8TBN2|Q8TBN2_HUMANUncharacterizedprotein(Fragment)OS=HomosapiensOX=9606PE=2SV=1;tr|B4DQV1|B4DQV1_HUMANcDNAFLJ58994…	;;;	8	17	17	17	24.2	108.34	1133700000	1136600000	1009700000	735270000	799270000	791270000	1260700000	2225200000	1609200000	1587200000	1461300000	1579700000				Quantified
A0A384MDP3	Epididymis secretory sperm binding protein			tr|A0A384MDP3|A0A384MDP3_HUMANEpididymissecretoryspermbindingproteinOS=HomosapiensOX=9606PE=2SV=1;sp|P12110|CO6A2_HUMANCollagenalpha-2(VI)chainOS=HomosapiensOX=9606GN=COL6A2PE=1SV=4;tr|Q9BUM6|Q9BUM6_HUMANCOL6A2proteinOS=HomosapiensOX=9606PE=2SV=1;tr|H7C0M5|H7C0M5_HUMANCollagenalpha-2(VI)chain(Fragment)OS=HomosapiensOX=9606GN=COL6A2PE=1SV=1;tr|Q7LCA7|Q7LCA7_HUMANVWFAdomain-containingproteinOS=Homo…	;;	6	6	6	6	7.3	108.58	132630000				151000000	141730000				177290000	193640000	150950000				Quantified
E7ENL6	Collagen alpha-3(VI) chain	COL6A3		tr|E7ENL6|E7ENL6_HUMANCollagenalpha-3(VI)chainOS=HomosapiensOX=9606GN=COL6A3PE=1SV=2;tr|B7ZW00|B7ZW00_HUMANCOL6A3proteinOS=HomosapiensOX=9606GN=COL6A3PE=2SV=1;tr|D9ZGF2|D9ZGF2_HUMANCollagen,typeVI,alpha3OS=HomosapiensOX=9606GN=COL6A3PE=2SV=1;sp|P12111|CO6A3_HUMANCollagenalpha-3(VI)chainOS=HomosapiensOX=9606GN=COL6A3PE=1SV=5;tr|B4E0A4|B4E0A4_HUMANcDNAFLJ57023,highlysimilartoHomosapienscollagen,typ…	;;;;;	7	14	14	14	5.5	278.11	1458800000	1387400000	1201100000	1712700000	1605600000	1455900000	650450000	820770000	678640000	1410600000	1523500000	1349300000				Quantified
A0A384N6C2	Inosine-5'-monophosphate dehydrogenase (IMP dehydrogenase) (IMPD) (IMPDH) (EC 1.1.1.205)	IMPDH	FUNCTION: Catalyzes the conversion of inosine 5'-phosphate (IMP) to xanthosine 5'-phosphate (XMP), the first committed and rate-limiting step in the de novo synthesis of guanine nucleotides, and therefore plays an important role in the regulation of cell growth. Could also have a single-stranded nucleic acid-binding activity and could play a role in RNA and/or DNA metabolism. It may also have a r…	tr|A0A384N6C2|A0A384N6C2_HUMANInosine-5'-monophosphatedehydrogenaseOS=HomosapiensOX=9606GN=IMPDHPE=2SV=1;sp|P12268|IMDH2_HUMANInosine-5'-monophosphatedehydrogenase2OS=HomosapiensOX=9606GN=IMPDH2PE=1SV=2;tr|H0Y4R1|H0Y4R1_HUMANInosine-5'-monophosphatedehydrogenase2(Fragment)OS=HomosapiensOX=9606GN=IMPDH2PE=1SV=1;tr|B7Z1G4|B7Z1G4_HUMANcDNAFLJ61601,highlysimilartoInosine-5'-monophosphatedehydrogenase…	;;;;	17	17	17	17	44.7	55.804	1233000000	1366600000	1288800000	316000000	460770000	644750000	1545800000	1528700000	1823400000	1050400000	919720000	1098100000		174970000		Quantified
P12270	Nucleoprotein TPR (Megator) (NPC-associated intranuclear protein) (Translocated promoter region protein)	TPR	FUNCTION: Component of the nuclear pore complex (NPC), a complex required for the trafficking across the nuclear envelope. Functions as a scaffolding element in the nuclear phase of the NPC essential for normal nucleocytoplasmic transport of proteins and mRNAs, plays a role in the establishment of nuclear-peripheral chromatin compartmentalization in interphase, and in the mitotic spindle checkpoi…	sp|P12270|TPR_HUMANNucleoproteinTPROS=HomosapiensOX=9606GN=TPRPE=1SV=3;tr|Q58F23|Q58F23_HUMANTPRprotein(Fragment)OS=HomosapiensOX=9606GN=TPRPE=2SV=1;tr|Q504U6|Q504U6_HUMANTPRprotein(Fragment)OS=HomosapiensOX=9606GN=TPRPE=2SV=1;tr|A0PJC9|A0PJC9_HUMANTPRprotein(Fragment)OS=HomosapiensOX=9606GN=TPRPE=2SV=1;tr|Q9UE33|Q9UE33_HUMANTPRprotein(Fragment)OS=HomosapiensOX=9606GN=TPRPE=4SV=1		5	22	22	22	9.4	267.29	269120000	327700000	495790000	433670000	221570000	215430000	389040000	338190000	249900000			106790000				Quantified
V9HWH2	Creatine kinase (EC 2.7.3.2)	HEL-S-29 CKB		tr|V9HWH2|V9HWH2_HUMANCreatinekinasebrainisoform1OS=HomosapiensOX=9606GN=HEL-S-29PE=1SV=1;tr|V9HW77|V9HW77_HUMANEpididymisluminalprotein211OS=HomosapiensOX=9606GN=HEL-211PE=2SV=1;sp|P12277|KCRB_HUMANCreatinekinaseB-typeOS=HomosapiensOX=9606GN=CKBPE=1SV=1;tr|A0A0S2Z471|A0A0S2Z471_HUMANCreatinekinasebrainisoform2(Fragment)OS=HomosapiensOX=9606GN=CKBPE=2SV=1;tr|B4DP56|B4DP56_HUMANcDNAFLJ52237,highly…	;;;;;	12	9	9	9	33.1	42.644	295340000	361200000	378090000				458370000	387420000	509290000					555790000	336960000	Quantified
P12532	Creatine kinase U-type, mitochondrial (EC 2.7.3.2) (Acidic-type mitochondrial creatine kinase) (Mia-CK) (Ubiquitous mitochondrial creatine kinase) (U-MtCK)	CKMT1A CKMT; CKMT1B CKMT	FUNCTION: Reversibly catalyzes the transfer of phosphate between ATP and various phosphogens (e.g. creatine phosphate). Creatine kinase isoenzymes play a central role in energy transduction in tissues with large, fluctuating energy demands, such as skeletal muscle, heart, brain and spermatozoa.	sp|P12532|KCRU_HUMANCreatinekinaseU-type,mitochondrialOS=HomosapiensOX=9606GN=CKMT1APE=1SV=1;tr|F8WCN3|F8WCN3_HUMANCreatinekinaseU-type,mitochondrialOS=HomosapiensOX=9606GN=CKMT1APE=1SV=1;tr|B4DFE8|B4DFE8_HUMANcDNAFLJ52224,highlysimilartoCreatinekinase,ubiquitousmitochondrialOS=HomosapiensOX=9606PE=2SV=1;tr|E9PCP8|E9PCP8_HUMANcDNAFLJ52442,highlysimilartoCreatinekinase,ubiquitousmitochondrialOS=Ho…	;;;;;;;	25	18	18	18	48.2	47.036	3780500000	2665400000	2513000000				4471000000	5539000000	5590800000				1105400000	1015900000	1317100000	Quantified
A0A024R694	Actinin, alpha 1, isoform CRA_a (Epididymis secretory sperm binding protein)	ACTN1 hCG_22243		tr|A0A024R694|A0A024R694_HUMANActinin,alpha1,isoformCRA_aOS=HomosapiensOX=9606GN=ACTN1PE=2SV=1;sp|P12814|ACTN1_HUMANAlpha-actinin-1OS=HomosapiensOX=9606GN=ACTN1PE=1SV=2;tr|H9KV75|H9KV75_HUMANAlpha-actinin-1OS=HomosapiensOX=9606GN=ACTN1PE=1SV=1;tr|B7Z565|B7Z565_HUMANcDNAFLJ54739,highlysimilartoAlpha-actinin-1OS=HomosapiensOX=9606PE=2SV=1;tr|Q86TX4|Q86TX4_HUMANFull-lengthcDNAcloneCS0DB009YA03ofNeur…	;;;;;	26	27	12	12	35.5	103.06	193440000	154350000		172320000	273500000	204780000	283900000	307590000	296540000				315500000		215070000	Quantified
D3XNU5	Cadherin-1 (E-Cad/CTF1) (E-Cad/CTF2) (E-Cad/CTF3) (Epithelial cadherin)	CDH1	FUNCTION: Cadherins are calcium-dependent cell adhesion proteins. {ECO:0000256|RuleBase:RU004357}.	tr|D3XNU5|D3XNU5_HUMANE-cadherin1OS=HomosapiensOX=9606GN=CDH1PE=4SV=1;tr|A0A0U2ZQU7|A0A0U2ZQU7_HUMANE-cadherin1OS=HomosapiensOX=9606GN=CDH1PE=2SV=1;sp|P12830|CADH1_HUMANCadherin-1OS=HomosapiensOX=9606GN=CDH1PE=1SV=3;tr|Q9UII7|Q9UII7_HUMANE-cadherinOS=HomosapiensOX=9606PE=2SV=1;tr|A0A087WXI5|A0A087WXI5_HUMANCadherin-1OS=HomosapiensOX=9606GN=CDH1PE=1SV=1;tr|H3BVI7|H3BVI7_HUMANCadherin-1OS=Homosapie…	;;;;;;;;;;;;	13	4	4	4	5	97.485	150840000	135290000	206940000					172930000					199110000	591080000	540710000	Quantified
A0A024R1N4	ATP-dependent DNA helicase 2 subunit 1	XRCC6 hCG_2013151		tr|A0A024R1N4|A0A024R1N4_HUMANX-rayrepaircomplementingdefectiverepairinChinesehamstercells6(Kuautoantigen,70kDa),isoformCRA_aOS=HomosapiensOX=9606GN=XRCC6PE=4SV=1;sp|P12956|XRCC6_HUMANX-rayrepaircross-complementingprotein6OS=HomosapiensOX=9606GN=XRCC6PE=1SV=2;tr|B1AHC9|B1AHC9_HUMANX-rayrepaircross-complementingprotein6OS=HomosapiensOX=9606GN=XRCC6PE=1SV=1;tr|B2RDN9|B2RDN9_HUMANcDNA,FLJ96699,highl…	;;;;;	8	26	26	26	41.1	69.842	1828600000	1758200000	1640900000	382710000	723270000	737780000	2969400000	3384000000	2942400000	1173700000	1071100000	1310800000	579740000	1513400000	1443300000	Quantified
P13010	X-ray repair cross-complementing protein 5 (EC 3.6.4.-) (86 kDa subunit of Ku antigen) (ATP-dependent DNA helicase 2 subunit 2) (ATP-dependent DNA helicase II 80 kDa subunit) (CTC box-binding factor 85 kDa subunit) (CTC85) (CTCBF) (DNA repair protein XRCC5) (Ku80) (Ku86) (Lupus Ku autoantigen protein p86) (Nuclear factor IV) (Thyroid-lupus autoantigen) (TLAA) (X-ray repair complementing defective…	XRCC5 G22P2	FUNCTION: Single-stranded DNA-dependent ATP-dependent helicase. Has a role in chromosome translocation. The DNA helicase II complex binds preferentially to fork-like ends of double-stranded DNA in a cell cycle-dependent manner. It works in the 3'-5' direction. Binding to DNA may be mediated by XRCC6. Involved in DNA non-homologous end joining (NHEJ) required for double-strand break repair and V(D…	sp|P13010|XRCC5_HUMANX-rayrepaircross-complementingprotein5OS=HomosapiensOX=9606GN=XRCC5PE=1SV=3;tr|Q53T09|Q53T09_HUMANUncharacterizedproteinXRCC5(Fragment)OS=HomosapiensOX=9606GN=XRCC5PE=4SV=1;tr|Q53TC2|Q53TC2_HUMANUncharacterizedproteinXRCC5(Fragment)OS=HomosapiensOX=9606GN=XRCC5PE=4SV=1;tr|C9JZ81|C9JZ81_HUMANX-rayrepaircross-complementingprotein5(Fragment)OS=HomosapiensOX=9606GN=XRCC5PE=1SV=1;…	;	5	29	29	29	52.7	82.704	1487400000	1437400000	1305400000	575630000	690650000	774610000	3326100000	3904000000	3191200000	822960000	919850000	924840000	318480000	720100000	848340000	Quantified
A6XNE3	Interferon gamma-inducible protein 30 preproprotein			tr|A6XNE3|A6XNE3_HUMANInterferongamma-inducibleprotein30preproproteinOS=HomosapiensOX=9606PE=2SV=1;tr|A8K686|A8K686_HUMANcDNAFLJ77316,highlysimilartoHomosapiensinterferon,gamma-inducibleprotein30(IFI30),mRNAOS=HomosapiensOX=9606PE=2SV=1;tr|A0A024R7N7|A0A024R7N7_HUMANInterferon,gamma-inducibleprotein30,isoformCRA_bOS=HomosapiensOX=9606GN=IFI30PE=4SV=1;sp|P13284|GILT_HUMANGamma-interferon-inducible…	;;;;;	6	2	2	2	8.7	25.673															330580000	Identified
P13497	Bone morphogenetic protein 1 (BMP-1) (EC 3.4.24.19) (Mammalian tolloid protein) (mTld) (Procollagen C-proteinase) (PCP)	BMP1 PCOLC	FUNCTION: Cleaves the C-terminal propeptides of procollagen I, II and III. Induces cartilage and bone formation. May participate in dorsoventral patterning during early development by cleaving chordin (CHRD). Responsible for the proteolytic activation of lysyl oxidase LOX.	sp|P13497|BMP1_HUMANBonemorphogeneticprotein1OS=HomosapiensOX=9606GN=BMP1PE=1SV=2;tr|A5PLK9|A5PLK9_HUMANMetalloendopeptidaseOS=HomosapiensOX=9606GN=BMP1PE=2SV=1;tr|Q59F71|Q59F71_HUMANMetalloendopeptidase(Fragment)OS=HomosapiensOX=9606PE=2SV=1;sp|Q9Y6L7|TLL2_HUMANTolloid-likeprotein2OS=HomosapiensOX=9606GN=TLL2PE=1SV=1;tr|Q3MIM8|Q3MIM8_HUMANMetalloendopeptidaseOS=HomosapiensOX=9606GN=BMP1PE=1SV=1;…	;;	6	31	31	29	39.4	111.25	599230000	481300000	471670000	4149600000	4798200000	4301600000			64011000	467450000	647810000	504050000				Quantified
A0A384N6H1	Epididymis secretory sperm binding protein			tr|A0A384N6H1|A0A384N6H1_HUMANEpididymissecretoryspermbindingproteinOS=HomosapiensOX=9606PE=2SV=1;sp|P13639|EF2_HUMANElongationfactor2OS=HomosapiensOX=9606GN=EEF2PE=1SV=4;tr|Q8TA90|Q8TA90_HUMANSimilartoElongationfactor2b(Fragment)OS=HomosapiensOX=9606PE=2SV=1;tr|B4DPU3|B4DPU3_HUMANcDNAFLJ56548,highlysimilartoElongationfactor2OS=HomosapiensOX=9606PE=2SV=1;tr|Q6PK56|Q6PK56_HUMANEEF2protein(Fragment…	;;;;	9	50	50	49	64.2	95.337	7260400000	8258600000	8315000000	6531200000	7004500000	7678200000	12897000000	15397000000	11318000000	3960500000	5125900000	5200100000	1225500000	5878200000	3665000000	Quantified
A8K8Z4	Complement component C6			tr|A8K8Z4|A8K8Z4_HUMANcDNAFLJ78071,highlysimilartoHumanMHCclassIIIcomplementcomponentC6mRNAOS=HomosapiensOX=9606PE=2SV=1;sp|P13671|CO6_HUMANComplementcomponentC6OS=HomosapiensOX=9606GN=C6PE=1SV=3	;	2	3	3	3	4.3	104.72	725040000	1024800000	803980000					338220000	445940000	345000000	524880000	533170000				Quantified
H0YL12	Electron transfer flavoprotein subunit alpha, mitochondrial (Fragment)	ETFA		tr|H0YL12|H0YL12_HUMANElectrontransferflavoproteinsubunitalpha,mitochondrial(Fragment)OS=HomosapiensOX=9606GN=ETFAPE=1SV=8;tr|A0A0S2Z3L0|A0A0S2Z3L0_HUMANElectron-transfer-flavoproteinalphapolypeptideisoform1(Fragment)OS=HomosapiensOX=9606GN=ETFAPE=2SV=1;sp|P13804|ETFA_HUMANElectrontransferflavoproteinsubunitalpha,mitochondrialOS=HomosapiensOX=9606GN=ETFAPE=1SV=1;tr|H0YK49|H0YK49_HUMANElectrontran…	;;;;;;;	8	3	3	3	19.2	24.797								74650000								Identified
I4AY87	Epididymis secretory sperm binding protein (Macrophage migration inhibitory factor) (Fragment)	MIF		tr|I4AY87|I4AY87_HUMANEpididymissecretoryspermbindingprotein(Fragment)OS=HomosapiensOX=9606GN=MIFPE=2SV=1;sp|P14174|MIF_HUMANMacrophagemigrationinhibitoryfactorOS=HomosapiensOX=9606GN=MIFPE=1SV=4;tr|A6MUU8|A6MUU8_HUMANMacrophagemigrationinhibitoryfactorOS=HomosapiensOX=9606GN=MIFPE=2SV=1	;	3	3	3	3	23.5	12.476	174380000	174110000	176080000	73106000			200850000	315150000	111270000						252290000	Quantified
A0A096LP69	CD99 antigen	CD99		tr|A0A096LP69|A0A096LP69_HUMANCD99antigenOS=HomosapiensOX=9606GN=CD99PE=1SV=1;tr|B2R932|B2R932_HUMANcDNA,FLJ94187,highlysimilartoHomosapiensCD99antigen(CD99),mRNAOS=HomosapiensOX=9606PE=2SV=1;sp|P14209|CD99_HUMANCD99antigenOS=HomosapiensOX=9606GN=CD99PE=1SV=1	;;	3	1	1	1	5.4	18.777									56113000							Identified
A0A0S2Z4A0	Protein kinase C substrate 80K-H isoform 4 (Fragment)	PRKCSH		tr|A0A0S2Z4A0|A0A0S2Z4A0_HUMANProteinkinaseCsubstrate80K-Hisoform4(Fragment)OS=HomosapiensOX=9606GN=PRKCSHPE=2SV=1;tr|A2VCQ4|A2VCQ4_HUMANPRKCSHprotein(Fragment)OS=HomosapiensOX=9606GN=PRKCSHPE=2SV=1;tr|A0A0S2Z4D8|A0A0S2Z4D8_HUMANProteinkinaseCsubstrate80K-Hisoform1(Fragment)OS=HomosapiensOX=9606GN=PRKCSHPE=2SV=1;tr|A0A0S2Z4W7|A0A0S2Z4W7_HUMANProteinkinaseCsubstrate80K-Hisoform2(Fragment)OS=Homosa…	;;;;;;;	8	1	1	1	9.7	15.523															48216000	Identified
F8W111	Carboxypeptidase M (Fragment)	CPM		tr|F8W111|F8W111_HUMANCarboxypeptidaseM(Fragment)OS=HomosapiensOX=9606GN=CPMPE=1SV=1;sp|P14384|CBPM_HUMANCarboxypeptidaseMOS=HomosapiensOX=9606GN=CPMPE=1SV=2;tr|F8VVI6|F8VVI6_HUMANCarboxypeptidaseM(Fragment)OS=HomosapiensOX=9606GN=CPMPE=1SV=1;tr|H0YHN7|H0YHN7_HUMANCarboxypeptidaseM(Fragment)OS=HomosapiensOX=9606GN=CPMPE=1SV=1	;	4	3	3	3	15.3	28.314						87096000										Identified
P14543	Nidogen-1 (NID-1) (Entactin)	NID1 NID	FUNCTION: Sulfated glycoprotein widely distributed in basement membranes and tightly associated with laminin. Also binds to collagen IV and perlecan. It probably has a role in cell-extracellular matrix interactions.	sp|P14543|NID1_HUMANNidogen-1OS=HomosapiensOX=9606GN=NID1PE=1SV=3;tr|A0A384MR25|A0A384MR25_HUMANEpididymissecretoryspermbindingproteinOS=HomosapiensOX=9606PE=2SV=1;tr|B4DM05|B4DM05_HUMANcDNAFLJ51241,highlysimilartoNidogen-1OS=HomosapiensOX=9606PE=2SV=1;tr|B4DPX8|B4DPX8_HUMANcDNAFLJ58776,highlysimilartoNidogen-2OS=HomosapiensOX=9606PE=2SV=1;tr|H0YJV3|H0YJV3_HUMANNidogen-2(Fragment)OS=HomosapiensOX…	;	8	39	39	39	38.2	136.38	971050000	1102400000	496460000	4783600000	3217600000	3328000000	138490000	105020000	139830000	4857100000	5904700000	4383900000	4703800000	7109300000	13421000000	Quantified
V9HWB8	Pyruvate kinase (EC 2.7.1.40)	HEL-S-30		tr|V9HWB8|V9HWB8_HUMANPyruvatekinaseOS=HomosapiensOX=9606GN=HEL-S-30PE=1SV=1;sp|P14618|KPYM_HUMANPyruvatekinasePKMOS=HomosapiensOX=9606GN=PKMPE=1SV=4;tr|A0A024R5Z9|A0A024R5Z9_HUMANPyruvatekinaseOS=HomosapiensOX=9606GN=PKM2PE=3SV=1;tr|B4DNK4|B4DNK4_HUMANPyruvatekinaseOS=HomosapiensOX=9606GN=PKMPE=1SV=1;tr|B4DRT3|B4DRT3_HUMANPyruvatekinaseOS=HomosapiensOX=9606PE=2SV=1;tr|H3BTN5|H3BTN5_HUMANPyruvate…	;;;;;;;;;;	26	37	37	37	74	57.936	6226200000	7203100000	6330400000	9083400000	10286000000	11099000000	13088000000	15876000000	13195000000	6027000000	7454300000	7189400000	5075000000	6962800000	5357800000	Quantified
Q5CAQ5	Epididymis secretory sperm binding protein (Tumor rejection antigen (Gp96) 1)	TRA1		tr|Q5CAQ5|Q5CAQ5_HUMANEpididymissecretoryspermbindingproteinOS=HomosapiensOX=9606GN=TRA1PE=2SV=1;tr|V9HWP2|V9HWP2_HUMANEpididymisluminalprotein35OS=HomosapiensOX=9606GN=HEL-S-125mPE=2SV=1;sp|P14625|ENPL_HUMANEndoplasminOS=HomosapiensOX=9606GN=HSP90B1PE=1SV=1;tr|Q59FC6|Q59FC6_HUMANTumorrejectionantigen(Gp96)1variant(Fragment)OS=HomosapiensOX=9606PE=2SV=1;tr|B4DU71|B4DU71_HUMANcDNAFLJ58626,highlysi…	;;;;;	14	17	16	16	25.1	92.339	258980000	405640000	319160000				328630000	490290000	307600000					582810000	829540000	Quantified
J3QLE5	Small nuclear ribonucleoprotein-associated protein N (Fragment)	SNRPN		tr|J3QLE5|J3QLE5_HUMANSmallnuclearribonucleoprotein-associatedproteinN(Fragment)OS=HomosapiensOX=9606GN=SNRPNPE=1SV=1;tr|Q66K91|Q66K91_HUMANSmallnuclearribonucleoprotein-associatedproteinOS=HomosapiensOX=9606GN=SNRPBPE=2SV=1;tr|Q5XPV6|Q5XPV6_HUMANSmallnuclearribonucleoprotein-associatedproteinOS=HomosapiensOX=9606PE=2SV=1;tr|B4DVS0|B4DVS0_HUMANSmallnuclearribonucleoprotein-associatedproteinOS=Hom…	;;;;;;;;;;;;	13	4	4	4	21.9	17.546	250500000	216280000	202790000				330280000	187820000	200080000							Quantified
B2R959	cDNA, FLJ94229, highly similar to Homo sapiens heterogeneous nuclear ribonucleoprotein L (HNRPL),mRNA			tr|B2R959|B2R959_HUMANcDNA,FLJ94229,highlysimilartoHomosapiensheterogeneousnuclearribonucleoproteinL(HNRPL),mRNAOS=HomosapiensOX=9606PE=2SV=1;tr|Q6NTA2|Q6NTA2_HUMANHNRNPLprotein(Fragment)OS=HomosapiensOX=9606GN=HNRNPLPE=2SV=2;tr|A0A384N6C7|A0A384N6C7_HUMANEpididymissecretoryspermbindingproteinOS=HomosapiensOX=9606PE=2SV=1;sp|P14866|HNRPL_HUMANHeterogeneousnuclearribonucleoproteinLOS=HomosapiensOX…	;;;;;	12	10	10	10	31.9	60.249	332660000	706350000	591350000			129120000			184500000					281090000	226160000	Quantified
A0A140VJW5	Aspartate--tRNA ligase, cytoplasmic (EC 6.1.1.12) (Aspartyl-tRNA synthetase)			tr|A0A140VJW5|A0A140VJW5_HUMANTesticulartissueproteinLi192OS=HomosapiensOX=9606PE=2SV=1;sp|P14868|SYDC_HUMANAspartate--tRNAligase,cytoplasmicOS=HomosapiensOX=9606GN=DARS1PE=1SV=2;tr|D3DP78|D3DP78_HUMANAspartyl-tRNAsynthetase,isoformCRA_bOS=HomosapiensOX=9606GN=DARSPE=3SV=1;tr|Q53T60|Q53T60_HUMANUncharacterizedproteinDARS(Fragment)OS=HomosapiensOX=9606GN=DARSPE=4SV=1;tr|C9J7S3|C9J7S3_HUMANAspartat…	;;;	10	24	24	24	56.1	57.136	64891000	77214000	52758000	47256000	200070000	291980000	1956300000	2802700000	2086200000	123900000	91939000	340390000		67839000	65502000	Quantified
A0A0S2Z487	Junction plakoglobin (Fragment)	JUP		tr|A0A0S2Z487|A0A0S2Z487_HUMANJunctionplakoglobinisoform1(Fragment)OS=HomosapiensOX=9606GN=JUPPE=2SV=1;tr|A0A024R1X8|A0A024R1X8_HUMANJunctionplakoglobin,isoformCRA_aOS=HomosapiensOX=9606GN=JUPPE=4SV=1;sp|P14923|PLAK_HUMANJunctionplakoglobinOS=HomosapiensOX=9606GN=JUPPE=1SV=3;tr|A0A0S2Z495|A0A0S2Z495_HUMANJunctionplakoglobinisoform2(Fragment)OS=HomosapiensOX=9606GN=JUPPE=2SV=1;tr|Q7KZ86|Q7KZ86_HUM…	;;;	5	18	14	11	34.4	81.744	218420000	372150000		211250000		267710000	520750000	763430000	484690000				784440000	472560000	946350000	Quantified
A0A024R7A8	Aldo-keto reductase family 1, member B1 (Aldose reductase), isoform CRA_a	AKR1B1 hCG_20344		tr|A0A024R7A8|A0A024R7A8_HUMANAldo-ketoreductasefamily1,memberB1(Aldosereductase),isoformCRA_aOS=HomosapiensOX=9606GN=AKR1B1PE=4SV=1;sp|P15121|ALDR_HUMANAldo-ketoreductasefamily1memberB1OS=HomosapiensOX=9606GN=AKR1B1PE=1SV=3;tr|Q59EL5|Q59EL5_HUMANAldo-ketoreductasefamily1,memberB1variant(Fragment)OS=HomosapiensOX=9606PE=2SV=1;tr|E9PCX2|E9PCX2_HUMANAldo-ketoreductasefamily1memberB1OS=HomosapiensOX…	;;;;;	6	2	2	2	8.5	35.853												29117000				Identified
W6MEN3	Beta-1,4-galactosyltransferase 1	B4GALT1		tr|W6MEN3|W6MEN3_HUMANBeta-1,4-galactosyltransferase1OS=HomosapiensOX=9606GN=B4GALT1PE=2SV=1;sp|P15291|B4GT1_HUMANBeta-1,4-galactosyltransferase1OS=HomosapiensOX=9606GN=B4GALT1PE=1SV=5;tr|B7ZAH9|B7ZAH9_HUMANcDNA,FLJ79193,highlysimilartoBeta-1,4-galactosyltransferase1OS=HomosapiensOX=9606PE=2SV=1;tr|B4DLB8|B4DLB8_HUMANcDNAFLJ52205,highlysimilartoBeta-1,4-galactosyltransferase1OS=HomosapiensOX=9606…	;;;;	7	4	4	4	15.7	39.292														391120000	589830000	Quantified
P15309	Prostatic acid phosphatase (PAP) (EC 3.1.3.2) (5'-nucleotidase) (5'-NT) (EC 3.1.3.5) (Acid phosphatase 3) (Ecto-5'-nucleotidase) (Protein tyrosine phosphatase ACP3) (EC 3.1.3.48) (Thiamine monophosphatase) (TMPase) [Cleaved into: PAPf39]	ACP3 ACPP	FUNCTION: A non-specific tyrosine phosphatase that dephosphorylates a diverse number of substrates under acidic conditions (pH 4-6) including alkyl, aryl, and acyl orthophosphate monoesters and phosphorylated proteins. Has lipid phosphatase activity and inactivates lysophosphatidic acid in seminal plasma.; FUNCTION: [Isoform 2]: the cellular form also has ecto-5'-nucleotidase activity in dorsal r…	sp|P15309|PPAP_HUMANProstaticacidphosphataseOS=HomosapiensOX=9606GN=ACP3PE=1SV=3		1	1	1	1	3.9	44.566									34905000							Identified
Q6NUR7	Ezrin	EZR		tr|Q6NUR7|Q6NUR7_HUMANEzrinOS=HomosapiensOX=9606GN=EZRPE=2SV=1;tr|E7EQR4|E7EQR4_HUMANEzrinOS=HomosapiensOX=9606GN=EZRPE=1SV=3;tr|B2R6J2|B2R6J2_HUMANcDNA,FLJ92973,highlysimilartoHomosapiensvillin2(ezrin)(VIL2),mRNAOS=HomosapiensOX=9606PE=2SV=1;sp|P15311|EZRI_HUMANEzrinOS=HomosapiensOX=9606GN=EZRPE=1SV=4;tr|B7Z5V2|B7Z5V2_HUMANcDNAFLJ54141,highlysimilartoEzrinOS=HomosapiensOX=9606PE=2SV=1;tr|V9HW42|…	;;;;;;;;;;;;;	26	8	4	4	13.7	69.241															78933000	Identified
A0A384MTW7	Nucleoside diphosphate kinase (EC 2.7.4.6)			tr|A0A384MTW7|A0A384MTW7_HUMANNucleosidediphosphatekinaseOS=HomosapiensOX=9606PE=2SV=1;sp|P15531|NDKA_HUMANNucleosidediphosphatekinaseAOS=HomosapiensOX=9606GN=NME1PE=1SV=1;tr|E7ERL0|E7ERL0_HUMANNucleosidediphosphatekinaseAOS=HomosapiensOX=9606GN=NME1PE=1SV=1;tr|C9K028|C9K028_HUMANNucleosidediphosphatekinaseA(Fragment)OS=HomosapiensOX=9606GN=NME1PE=1SV=1;tr|E5RHP0|E5RHP0_HUMANNucleosidediphosphate…	;;	5	4	1	1	34.2	17.149															67342000	Identified
P15559	NAD(P)H dehydrogenase [quinone] 1 (EC 1.6.5.2) (Azoreductase) (DT-diaphorase) (DTD) (Menadione reductase) (NAD(P)H:quinone oxidoreductase 1) (Phylloquinone reductase) (Quinone reductase 1) (QR1)	NQO1 DIA4 NMOR1	FUNCTION: The enzyme apparently serves as a quinone reductase in connection with conjugation reactions of hydroquinons involved in detoxification pathways as well as in biosynthetic processes such as the vitamin K-dependent gamma-carboxylation of glutamate residues in prothrombin synthesis.	sp|P15559|NQO1_HUMANNAD(P)Hdehydrogenase[quinone]1OS=HomosapiensOX=9606GN=NQO1PE=1SV=1;tr|B4DLR8|B4DLR8_HUMANNAD(P)Hdehydrogenase[quinone]1OS=HomosapiensOX=9606GN=NQO1PE=1SV=1;tr|H3BNV2|H3BNV2_HUMANNAD(P)Hdehydrogenase[quinone]1OS=HomosapiensOX=9606GN=NQO1PE=1SV=1;tr|Q53G81|Q53G81_HUMANNAD(P)Hmenadioneoxidoreductase1,dioxin-induciblevariant(Fragment)OS=HomosapiensOX=9606PE=2SV=1;tr|Q3B792|Q3B792_…	;;;;;	7	10	10	10	34.3	30.867				719170000	692160000	1059500000	520460000	991210000	682400000							Quantified
B4DTT0	N-acetylglucosamine-6-sulfatase (EC 3.1.6.14) (Glucosamine-6-sulfatase)			tr|B4DTT0|B4DTT0_HUMANN-acetylglucosamine-6-sulfataseOS=HomosapiensOX=9606PE=2SV=1;tr|Q7Z3X3|Q7Z3X3_HUMANN-acetylglucosamine-6-sulfataseOS=HomosapiensOX=9606GN=DKFZp686E12166PE=2SV=1;tr|H7C3P4|H7C3P4_HUMANN-acetylglucosamine-6-sulfataseOS=HomosapiensOX=9606GN=GNSPE=1SV=1;tr|A8K6V6|A8K6V6_HUMANN-acetylglucosamine-6-sulfataseOS=HomosapiensOX=9606PE=2SV=1;tr|A0A024RBC5|A0A024RBC5_HUMANN-acetylglucos…	;;;;;;;	11	3	3	3	7.2	53.42								35950000								Identified
H0YEN5	40S ribosomal protein S2 (Fragment)	RPS2		tr|H0YEN5|H0YEN5_HUMAN40SribosomalproteinS2(Fragment)OS=HomosapiensOX=9606GN=RPS2PE=1SV=1;tr|Q8J014|Q8J014_HUMANRibosomalproteinS2OS=HomosapiensOX=9606GN=rps2PE=2SV=1;tr|Q3KQT6|Q3KQT6_HUMANRibosomalproteinS2OS=HomosapiensOX=9606GN=RPS2PE=2SV=1;sp|P15880|RS2_HUMAN40SribosomalproteinS2OS=HomosapiensOX=9606GN=RPS2PE=1SV=2;tr|Q8N5L9|Q8N5L9_HUMANRibosomalproteinS2OS=HomosapiensOX=9606GN=RPS2PE=2SV=1;t…	;;;;;;;;;	19	11	11	11	62.1	21.154	555400000	490600000	461960000	485070000	365610000	405600000	1014400000	1219700000	994630000	528510000	558240000	623200000	586730000	766000000	476100000	Quantified
P15918	V(D)J recombination-activating protein 1 (RAG-1) (RING finger protein 74) [Includes: Endonuclease RAG1 (EC 3.1.-.-); E3 ubiquitin-protein ligase RAG1 (EC 2.3.2.27) (RING-type E3 ubiquitin transferase RAG1)]	RAG1 RNF74	FUNCTION: Catalytic component of the RAG complex, a multiprotein complex that mediates the DNA cleavage phase during V(D)J recombination. V(D)J recombination assembles a diverse repertoire of immunoglobulin and T-cell receptor genes in developing B and T-lymphocytes through rearrangement of different V (variable), in some cases D (diversity), and J (joining) gene segments. In the RAG complex, RAG…	sp|P15918|RAG1_HUMANV(D)Jrecombination-activatingprotein1OS=HomosapiensOX=9606GN=RAG1PE=1SV=2		1	1	1	1	1.1	119.1												164640000				Identified
P15924	Desmoplakin (DP) (250/210 kDa paraneoplastic pemphigus antigen)	DSP	FUNCTION: Major high molecular weight protein of desmosomes. Involved in the organization of the desmosomal cadherin-plakoglobin complexes into discrete plasma membrane domains and in the anchoring of intermediate filaments to the desmosomes.	sp|P15924|DESP_HUMANDesmoplakinOS=HomosapiensOX=9606GN=DSPPE=1SV=3;tr|Q4LE79|Q4LE79_HUMANDSPvariantprotein(Fragment)OS=HomosapiensOX=9606GN=DSPvariantproteinPE=2SV=1;tr|B4E2A0|B4E2A0_HUMANcDNAFLJ61543,highlysimilartoDesmoplakinOS=HomosapiensOX=9606PE=2SV=1;tr|B4DKX6|B4DKX6_HUMANcDNAFLJ53584,highlysimilartoDesmoplakin(Fragment)OS=HomosapiensOX=9606PE=2SV=1;tr|B4DWT7|B4DWT7_HUMANcDNAFLJ51487,highly…	;	7	39	39	39	14.8	331.77											125790000		2774900000	874810000	2342900000	Quantified
A0A024R8V7	Metalloproteinase inhibitor 2 (Tissue inhibitor of metalloproteinases 2)	TIMP2 hCG_95573		tr|A0A024R8V7|A0A024R8V7_HUMANTIMPmetallopeptidaseinhibitor2,isoformCRA_bOS=HomosapiensOX=9606GN=TIMP2PE=4SV=1;tr|A0A140VK57|A0A140VK57_HUMANTesticularsecretoryproteinLi57OS=HomosapiensOX=9606PE=2SV=1;sp|P16035|TIMP2_HUMANMetalloproteinaseinhibitor2OS=HomosapiensOX=9606GN=TIMP2PE=1SV=2;tr|B4DFW2|B4DFW2_HUMANMetalloproteinaseinhibitor2OS=HomosapiensOX=9606GN=TIMP2PE=1SV=1;tr|K7EL90|K7EL90_HUMANCEP…	;;;	6	3	3	3	25.7	20.195															261570000	Identified
H0YD13	CD44 antigen (Extracellular matrix receptor III) (GP90 lymphocyte homing/adhesion receptor) (HUTCH-I) (Hermes antigen) (Hyaluronate receptor) (Phagocytic glycoprotein 1) (Phagocytic glycoprotein I)	CD44		tr|H0YD13|H0YD13_HUMANCD44antigenOS=HomosapiensOX=9606GN=CD44PE=1SV=2;tr|H0Y2P0|H0Y2P0_HUMANCD44antigen(Fragment)OS=HomosapiensOX=9606GN=CD44PE=1SV=1;tr|B4DN59|B4DN59_HUMANcDNAFLJ52702,highlysimilartoHomosapiensCD44antigen(homingfunctionandIndianbloodgroupsystem)(CD44),transcriptvariant4,mRNAOS=HomosapiensOX=9606PE=2SV=1;tr|A8K309|A8K309_HUMANcDNAFLJ76654,highlysimilartoHomosapiensCD44antigen(hom…	;;;;;;;;	16	3	3	3	17.5	22.683				206960000							138110000	120170000			96675000	Quantified
P16104	Histone H2AX (H2a/x) (Histone H2A.X)	H2AX H2AFX	FUNCTION: Variant histone H2A which replaces conventional H2A in a subset of nucleosomes. Nucleosomes wrap and compact DNA into chromatin, limiting DNA accessibility to the cellular machineries which require DNA as a template. Histones thereby play a central role in transcription regulation, DNA repair, DNA replication and chromosomal stability. DNA accessibility is regulated via a complex set of…	sp|P16104|H2AX_HUMANHistoneH2AXOS=HomosapiensOX=9606GN=H2AXPE=1SV=2;sp|Q96QV6|H2A1A_HUMANHistoneH2Atype1-AOS=HomosapiensOX=9606GN=H2AC1PE=1SV=3	;	2	5	5	1	37.8	15.144	31177000000	33825000000	24738000000	21869000000	18289000000	12848000000	4649500000	9131700000	6092100000	7798000000	9133600000	7008200000	4896600000	9225200000	14084000000	Quantified
J3QQL2	Integrin beta (Fragment)	ITGB4		tr|J3QQL2|J3QQL2_HUMANIntegrinbeta(Fragment)OS=HomosapiensOX=9606GN=ITGB4PE=1SV=1;tr|B4E3N0|B4E3N0_HUMANIntegrinbetaOS=HomosapiensOX=9606PE=2SV=1;tr|Q2VP98|Q2VP98_HUMANIntegrinbeta(Fragment)OS=HomosapiensOX=9606GN=ITGB4PE=2SV=1;tr|Q59H46|Q59H46_HUMANIntegrinbeta(Fragment)OS=HomosapiensOX=9606PE=2SV=1;tr|B7ZLD8|B7ZLD8_HUMANIntegrinbetaOS=HomosapiensOX=9606GN=ITGB4PE=2SV=1;tr|B7ZLD5|B7ZLD5_HUMANInt…	;;;;;;;;;	10	2	2	2	24.6	12.68															108780000	Identified
A0A384NL53	Epididymis secretory sperm binding protein			tr|A0A384NL53|A0A384NL53_HUMANEpididymissecretoryspermbindingproteinOS=HomosapiensOX=9606PE=2SV=1;sp|P16152|CBR1_HUMANCarbonylreductase[NADPH]1OS=HomosapiensOX=9606GN=CBR1PE=1SV=3;tr|E9PQ63|E9PQ63_HUMANCarbonylreductase[NADPH]1OS=HomosapiensOX=9606GN=CBR1PE=1SV=1;tr|A8MTM1|A8MTM1_HUMANCarbonylreductase[NADPH]1OS=HomosapiensOX=9606GN=CBR1PE=1SV=1	;;;	4	10	10	8	49.5	30.375	252910000	200070000	219290000	194890000	200230000	151970000	281940000	300010000	253700000			199760000				Quantified
P16401	Histone H1.5 (Histone H1a) (Histone H1b) (Histone H1s-3)	H1-5 H1F5 HIST1H1B	FUNCTION: Histone H1 protein binds to linker DNA between nucleosomes forming the macromolecular structure known as the chromatin fiber. Histones H1 are necessary for the condensation of nucleosome chains into higher-order structured fibers. Acts also as a regulator of individual gene transcription through chromatin remodeling, nucleosome spacing and DNA methylation (By similarity). {ECO:0000250}.	sp|P16401|H15_HUMANHistoneH1.5OS=HomosapiensOX=9606GN=H1-5PE=1SV=3		1	7	5	5	22.6	22.58	2996300000	3375100000	3584100000				1214000000						1288400000	3849200000	3652500000	Quantified
P16403	Histone H1.2 (Histone H1c) (Histone H1d) (Histone H1s-1)	H1-2 H1F2 HIST1H1C	FUNCTION: Histone H1 protein binds to linker DNA between nucleosomes forming the macromolecular structure known as the chromatin fiber. Histones H1 are necessary for the condensation of nucleosome chains into higher-order structured fibers. Acts also as a regulator of individual gene transcription through chromatin remodeling, nucleosome spacing and DNA methylation (By similarity). {ECO:0000250}.	sp|P16403|H12_HUMANHistoneH1.2OS=HomosapiensOX=9606GN=H1-2PE=1SV=2;tr|B2R984|B2R984_HUMANcDNA,FLJ94268,highlysimilartoHomosapienshistone1,H1e(HIST1H1E),mRNAOS=HomosapiensOX=9606PE=2SV=1;sp|Q02539|H11_HUMANHistoneH1.1OS=HomosapiensOX=9606GN=H1-1PE=1SV=3;tr|A1L407|A1L407_HUMANHistonecluster1,H1tOS=HomosapiensOX=9606GN=HIST1H1TPE=2SV=1;sp|P22492|H1T_HUMANHistoneH1tOS=HomosapiensOX=9606GN=H1-6PE=2SV=4	;	5	9	9	2	27.7	21.364	6253700000	6091300000	5760100000	2375600000	3170700000	3422300000	955850000	1087100000	1066100000	1009200000	1532800000	993770000	3440400000	9540200000	7557200000	Quantified
P16422	Epithelial cell adhesion molecule (Ep-CAM) (Adenocarcinoma-associated antigen) (Cell surface glycoprotein Trop-1) (Epithelial cell surface antigen) (Epithelial glycoprotein) (EGP) (Epithelial glycoprotein 314) (EGP314) (hEGP314) (KS 1/4 antigen) (KSA) (Major gastrointestinal tumor-associated protein GA733-2) (Tumor-associated calcium signal transducer 1) (CD antigen CD326)	EPCAM GA733-2 M1S2 M4S1 MIC18 TACSTD1 TROP1	FUNCTION: May act as a physical homophilic interaction molecule between intestinal epithelial cells (IECs) and intraepithelial lymphocytes (IELs) at the mucosal epithelium for providing immunological barrier as a first line of defense against mucosal infection. Plays a role in embryonic stem cells proliferation and differentiation. Up-regulates the expression of FABP5, MYC and cyclins A and E. {E…	sp|P16422|EPCAM_HUMANEpithelialcelladhesionmoleculeOS=HomosapiensOX=9606GN=EPCAMPE=1SV=2;tr|B5MCA4|B5MCA4_HUMANEpithelialcelladhesionmoleculeOS=HomosapiensOX=9606GN=EPCAMPE=1SV=1;tr|C9JKY3|C9JKY3_HUMANEpithelialcelladhesionmolecule(Fragment)OS=HomosapiensOX=9606GN=EPCAMPE=1SV=1	;;	3	6	6	6	27.1	34.932	1397800000	1312300000	995070000	649010000	343010000	330740000	1730000000	1758500000	1978400000							Quantified
A2A2D0	Stathmin (Fragment)	STMN1		tr|A2A2D0|A2A2D0_HUMANStathmin(Fragment)OS=HomosapiensOX=9606GN=STMN1PE=1SV=8;tr|Q96CE4|Q96CE4_HUMANStathminOS=HomosapiensOX=9606GN=STMN1PE=1SV=1;tr|B5BU83|B5BU83_HUMANStathminOS=HomosapiensOX=9606GN=STMN1PE=2SV=1;sp|P16949|STMN1_HUMANStathminOS=HomosapiensOX=9606GN=STMN1PE=1SV=3;tr|A0A140VJW2|A0A140VJW2_HUMANStathminOS=HomosapiensOX=9606PE=2SV=1;tr|Q59G27|Q59G27_HUMANStathmin(Fragment)OS=Homosap…	;;;;;	6	2	2	2	24.7	9.7931													109230000		148790000	Quantified
A0A024RAV4	Cold shock domain protein A, isoform CRA_b	CSDA hCG_27421		tr|A0A024RAV4|A0A024RAV4_HUMANColdshockdomainproteinA,isoformCRA_bOS=HomosapiensOX=9606GN=CSDAPE=4SV=1;tr|A0A024RAQ1|A0A024RAQ1_HUMANColdshockdomainproteinA,isoformCRA_aOS=HomosapiensOX=9606GN=CSDAPE=4SV=1;sp|P16989|YBOX3_HUMANY-box-bindingprotein3OS=HomosapiensOX=9606GN=YBX3PE=1SV=4;tr|A0A0D9SEI8|A0A0D9SEI8_HUMANY-box-bindingprotein3(Fragment)OS=HomosapiensOX=9606GN=YBX3PE=1SV=1;tr|Q59EB5|Q59EB5…	;;;;;;;;;;;;	14	3	3	3	12.9	31.947							90205000		138780000							Quantified
Q53FC7	Heat shock 70kDa protein 6 (HSP70B') variant (Fragment)			tr|Q53FC7|Q53FC7_HUMANHeatshock70kDaprotein6(HSP70B')variant(Fragment)OS=HomosapiensOX=9606PE=1SV=1;tr|B3KSM6|B3KSM6_HUMANcDNAFLJ36606fis,cloneTRACH2015654,highlysimilartoHEATSHOCK70kDaPROTEIN6OS=HomosapiensOX=9606PE=2SV=1;tr|B2R6X5|B2R6X5_HUMANcDNA,FLJ93166,highlysimilartoHomosapiensheatshock70kDaprotein6(HSP70B')(HSPA6),mRNAOS=HomosapiensOX=9606PE=2SV=1;tr|A0A384NKX5|A0A384NKX5_HUMANEpididymiss…	;;;;;;	7	8	1	1	13.1	71.003															445540000	Identified
B2RCM3	Calcium-activated neutral proteinase 2 (EC 3.4.22.53) (Calpain M-type) (Calpain-2 catalytic subunit) (Calpain-2 large subunit) (Millimolar-calpain)			tr|B2RCM3|B2RCM3_HUMANcDNA,FLJ96158,highlysimilartoHomosapienscalpain2,(m/II)largesubunit(CAPN2),mRNAOS=HomosapiensOX=9606PE=2SV=1;sp|P17655|CAN2_HUMANCalpain-2catalyticsubunitOS=HomosapiensOX=9606GN=CAPN2PE=1SV=6;tr|Q59EF6|Q59EF6_HUMANCalpain2,large[catalytic]subunitvariant(Fragment)OS=HomosapiensOX=9606PE=2SV=1	;;	3	1	1	1	2.6	80.078						59783000										Identified
B7Z9C4	cDNA FLJ54863, highly similar to CTP synthase 1			tr|B7Z9C4|B7Z9C4_HUMANcDNAFLJ54863,highlysimilartoCTPsynthase1OS=HomosapiensOX=9606PE=2SV=1;tr|A0A3B3ITB8|A0A3B3ITB8_HUMANCTPsynthase1OS=HomosapiensOX=9606GN=CTPS1PE=1SV=1;tr|A0A3B3IRQ8|A0A3B3IRQ8_HUMANCTPsynthaseOS=HomosapiensOX=9606GN=CTPS1PE=1SV=1;tr|A0A3B3ITF6|A0A3B3ITF6_HUMANCTPsynthaseOS=HomosapiensOX=9606GN=CTPS1PE=1SV=1;tr|A0A3B3IRI2|A0A3B3IRI2_HUMANCTPsynthaseOS=HomosapiensOX=9606GN=CTPS…	;;;;;;;	8	2	2	2	9.6	35.253		34010000														Identified
B4DN41	DEAD box protein 5 (EC 3.6.4.13) (Probable ATP-dependent RNA helicase DDX5)			tr|B4DN41|B4DN41_HUMANcDNAFLJ53366,highlysimilartoProbableATP-dependentRNAhelicaseDDX5OS=HomosapiensOX=9606PE=2SV=1;tr|J3KTA4|J3KTA4_HUMANProbableATP-dependentRNAhelicaseDDX5OS=HomosapiensOX=9606GN=DDX5PE=1SV=1;tr|B5BUE6|B5BUE6_HUMANATP-dependentRNAhelicaseDDX5(Fragment)OS=HomosapiensOX=9606GN=DDX5PE=2SV=1;sp|P17844|DDX5_HUMANProbableATP-dependentRNAhelicaseDDX5OS=HomosapiensOX=9606GN=DDX5PE=1SV=…	;;;;;;;;	18	10	4	4	20.6	67.762							136830000	168480000	160660000							Quantified
P17858	ATP-dependent 6-phosphofructokinase, liver type (ATP-PFK) (PFK-L) (EC 2.7.1.11) (6-phosphofructokinase type B) (Phosphofructo-1-kinase isozyme B) (PFK-B) (Phosphohexokinase)	PFKL	FUNCTION: Catalyzes the phosphorylation of D-fructose 6-phosphate to fructose 1,6-bisphosphate by ATP, the first committing step of glycolysis (PubMed:22923583). Negatively regulates the phagocyte oxidative burst in response to bacterial infection by controlling cellular NADPH biosynthesis and NADPH oxidase-derived reactive oxygen species. Upon macrophage activation, drives the metabolic switch t…	sp|P17858|PFKAL_HUMANATP-dependent6-phosphofructokinase,livertypeOS=HomosapiensOX=9606GN=PFKLPE=1SV=6;tr|Q7L2M7|Q7L2M7_HUMANPFKLprotein(Fragment)OS=HomosapiensOX=9606GN=PFKLPE=2SV=2;tr|Q9BSP4|Q9BSP4_HUMANPFKLprotein(Fragment)OS=HomosapiensOX=9606GN=PFKLPE=2SV=2;tr|B3KNQ7|B3KNQ7_HUMANcDNAFLJ30173fis,cloneBRACE2000969,highlysimilarto6-phosphofructokinase,livertypeOS=HomosapiensOX=9606PE=2SV=1;tr|Q6…	;;;	8	10	8	8	17.8	85.018	86980000	198090000	243440000				280550000	814660000	381140000							Quantified
P17900	Ganglioside GM2 activator (Cerebroside sulfate activator protein) (GM2-AP) (Sphingolipid activator protein 3) (SAP-3) [Cleaved into: Ganglioside GM2 activator isoform short]	GM2A	FUNCTION: The large binding pocket can accommodate several single chain phospholipids and fatty acids, GM2A also exhibits some calcium-independent phospholipase activity (By similarity). Binds gangliosides and stimulates ganglioside GM2 degradation. It stimulates only the breakdown of ganglioside GM2 and glycolipid GA2 by beta-hexosaminidase A. It extracts single GM2 molecules from membranes and …	sp|P17900|SAP3_HUMANGangliosideGM2activatorOS=HomosapiensOX=9606GN=GM2APE=1SV=4;tr|Q14427|Q14427_HUMANGM2-activatorprotein(Fragment)OS=HomosapiensOX=9606PE=2SV=1;tr|H0YBY3|H0YBY3_HUMANGangliosideGM2activator(Fragment)OS=HomosapiensOX=9606GN=GM2APE=1SV=1	;;	3	2	2	2	10.9	20.838															216240000	Identified
Q86TY5	Galectin			tr|Q86TY5|Q86TY5_HUMANGalectinOS=HomosapiensOX=9606PE=2SV=1;tr|G3V3R6|G3V3R6_HUMANGalectinOS=HomosapiensOX=9606GN=LGALS3PE=1SV=1;tr|Q6NVH9|Q6NVH9_HUMANGalectinOS=HomosapiensOX=9606GN=LGALS3PE=1SV=1;tr|Q6FGL0|Q6FGL0_HUMANGalectin(Fragment)OS=HomosapiensOX=9606GN=LGALS3PE=2SV=1;tr|A0A024R693|A0A024R693_HUMANGalectinOS=HomosapiensOX=9606GN=hCG_22119PE=2SV=1;sp|P17931|LEG3_HUMANGalectin-3OS=Homosapie…	;;;;;;	7	1	1	1	10.7	13.897															68572000	Identified
A6XND1	Insulin-like growth factor-binding protein 3	IGFBP3		tr|A6XND1|A6XND1_HUMANInsulin-likegrowthfactorbindingprotein3isoformbOS=HomosapiensOX=9606GN=IGFBP3PE=1SV=1;tr|A6XND0|A6XND0_HUMANInsulin-likegrowthfactor-bindingprotein3OS=HomosapiensOX=9606GN=IGFBP3PE=1SV=1;sp|P17936|IBP3_HUMANInsulin-likegrowthfactor-bindingprotein3OS=HomosapiensOX=9606GN=IGFBP3PE=1SV=2;tr|B4DP07|B4DP07_HUMANcDNAFLJ53634,highlysimilartoInsulin-likegrowthfactor-bindingprotein3O…	;;;;;;;;;;;;;;;	19	15	15	15	57.4	28.98	491780000	856670000	1094200000										3147200000	7898300000	8432000000	Quantified
R4GNH3	26S proteasome regulatory subunit 6A	PSMC3		tr|R4GNH3|R4GNH3_HUMAN26Sproteasomeregulatorysubunit6AOS=HomosapiensOX=9606GN=PSMC3PE=1SV=1;tr|A0A140VK42|A0A140VK42_HUMANTesticularsecretoryproteinLi42OS=HomosapiensOX=9606PE=2SV=1;sp|P17980|PRS6A_HUMAN26Sproteasomeregulatorysubunit6AOS=HomosapiensOX=9606GN=PSMC3PE=1SV=3;tr|E9PM69|E9PM69_HUMAN26Sproteasomeregulatorysubunit6AOS=HomosapiensOX=9606GN=PSMC3PE=1SV=1;tr|A8K781|A8K781_HUMANcDNAFLJ75299…	;;;;;;;	9	12	12	12	38.1	47.352	297210000	337600000	428870000	253370000	292470000	343610000	703590000	737470000	777440000		206960000	431330000		121050000		Quantified
P17987	T-complex protein 1 subunit alpha (TCP-1-alpha) (CCT-alpha)	TCP1 CCT1 CCTA	FUNCTION: Component of the chaperonin-containing T-complex (TRiC), a molecular chaperone complex that assists the folding of proteins upon ATP hydrolysis (PubMed:25467444). The TRiC complex mediates the folding of WRAP53/TCAB1, thereby regulating telomere maintenance (PubMed:25467444). As part of the TRiC complex may play a role in the assembly of BBSome, a complex involved in ciliogenesis regula…	sp|P17987|TCPA_HUMANT-complexprotein1subunitalphaOS=HomosapiensOX=9606GN=TCP1PE=1SV=1;tr|E7ERF2|E7ERF2_HUMANT-complexprotein1subunitalphaOS=HomosapiensOX=9606GN=TCP1PE=1SV=1;tr|E7EQR6|E7EQR6_HUMANT-complexprotein1subunitalphaOS=HomosapiensOX=9606GN=TCP1PE=1SV=1;tr|F5H282|F5H282_HUMANT-complexprotein1subunitalphaOS=HomosapiensOX=9606GN=TCP1PE=1SV=1;tr|F5GZ03|F5GZ03_HUMANT-complexprotein1subunitalp…	;;;	11	29	29	29	59.2	60.343	3337700000	3486200000	3514400000	1327500000	1592700000	1677700000	5144400000	6863800000	5636900000	3035200000	4609200000	4195200000	416260000	2004200000	1098600000	Quantified
P18065	Insulin-like growth factor-binding protein 2 (IBP-2) (IGF-binding protein 2) (IGFBP-2)	IGFBP2 BP2 IBP2	FUNCTION: Inhibits IGF-mediated growth and developmental rates. IGF-binding proteins prolong the half-life of the IGFs and have been shown to either inhibit or stimulate the growth promoting effects of the IGFs on cell culture. They alter the interaction of IGFs with their cell surface receptors. {ECO:0000269|PubMed:19081843}.	sp|P18065|IBP2_HUMANInsulin-likegrowthfactor-bindingprotein2OS=HomosapiensOX=9606GN=IGFBP2PE=1SV=2;tr|C9JMY1|C9JMY1_HUMANInsulin-likegrowthfactor-bindingprotein2OS=HomosapiensOX=9606GN=IGFBP2PE=1SV=1;tr|Q59FF1|Q59FF1_HUMANInsulin-likegrowthfactorbindingprotein2variant(Fragment)OS=HomosapiensOX=9606PE=2SV=1;tr|C9JW52|C9JW52_HUMANInsulin-likegrowthfactor-bindingprotein2(Fragment)OS=HomosapiensOX=96…	;	5	12	12	12	49.2	34.814	676680000	875400000	882590000		300650000	475970000	135970000	302720000	186130000	119520000	394120000	393070000	1097900000	2596700000	2811400000	Quantified
C9K025	60S ribosomal protein L35a (Fragment)	RPL35A		tr|C9K025|C9K025_HUMAN60SribosomalproteinL35a(Fragment)OS=HomosapiensOX=9606GN=RPL35APE=1SV=1;sp|P18077|RL35A_HUMAN60SribosomalproteinL35aOS=HomosapiensOX=9606GN=RPL35APE=1SV=2;tr|F8WBS5|F8WBS5_HUMAN60SribosomalproteinL35aOS=HomosapiensOX=9606GN=RPL35APE=1SV=1;tr|F8WB72|F8WB72_HUMAN60SribosomalproteinL35aOS=HomosapiensOX=9606GN=RPL35APE=1SV=1	;	4	3	3	3	31.9	10.645									156020000							Identified
P18085	ADP-ribosylation factor 4	ARF4 ARF2	FUNCTION: GTP-binding protein that functions as an allosteric activator of the cholera toxin catalytic subunit, an ADP-ribosyltransferase. Involved in protein trafficking; may modulate vesicle budding and uncoating within the Golgi apparatus.	sp|P18085|ARF4_HUMANADP-ribosylationfactor4OS=HomosapiensOX=9606GN=ARF4PE=1SV=3;tr|C9JPM4|C9JPM4_HUMANADP-ribosylationfactor4(Fragment)OS=HomosapiensOX=9606GN=ARF4PE=1SV=1;tr|C9JAK5|C9JAK5_HUMANADP-ribosylationfactor4OS=HomosapiensOX=9606GN=ARF4PE=1SV=1;tr|U3KQF2|U3KQF2_HUMANADP-ribosylationfactor4OS=HomosapiensOX=9606GN=ARF4PE=1SV=1	;;	4	8	4	4	48.3	20.511							207970000	224950000	208130000							Quantified
P18124	60S ribosomal protein L7 (Large ribosomal subunit protein uL30)	RPL7	FUNCTION: Component of the large ribosomal subunit (PubMed:12962325). Binds to G-rich structures in 28S rRNA and in mRNAs. Plays a regulatory role in the translation apparatus; inhibits cell-free translation of mRNAs. {ECO:0000305|PubMed:12962325}.	sp|P18124|RL7_HUMAN60SribosomalproteinL7OS=HomosapiensOX=9606GN=RPL7PE=1SV=1;tr|A0A024R814|A0A024R814_HUMANRibosomalproteinL7,isoformCRA_aOS=HomosapiensOX=9606GN=RPL7PE=4SV=1;tr|A8MUD9|A8MUD9_HUMAN60SribosomalproteinL7OS=HomosapiensOX=9606GN=RPL7PE=1SV=1;tr|O95036|O95036_HUMANSimilarto60SribosomalproteinL7;similartoP18124(PID:d133021)OS=HomosapiensOX=9606GN=WUGSC:H_RG054D04.1PE=4SV=1;tr|C9JZ88|C9…	;;;	6	7	7	7	31	29.225	292220000	242500000	245340000	137660000	196570000	213170000	486860000	328010000	478580000	358540000	458050000	500330000	456900000	831850000	674350000	Quantified
B4E3Q9	Metavinculin (Vinculin)			tr|B4E3Q9|B4E3Q9_HUMANcDNAFLJ59659,highlysimilartoVinculinOS=HomosapiensOX=9606PE=2SV=1;tr|B3KXA2|B3KXA2_HUMANcDNAFLJ45031fis,cloneBRAWH3018548,highlysimilartoVinculinOS=HomosapiensOX=9606PE=2SV=1;tr|A0A384NYN5|A0A384NYN5_HUMANEpididymissecretoryspermbindingproteinOS=HomosapiensOX=9606PE=2SV=1;tr|A0A024QZN4|A0A024QZN4_HUMANVinculin,isoformCRA_cOS=HomosapiensOX=9606GN=VCLPE=4SV=1;tr|V9HWK2|V9HWK2_…	;;;;;	6	2	2	2	3.9	100.94		51451000														Identified
A0A087WXP3	Integrin beta	ITGB6		tr|A0A087WXP3|A0A087WXP3_HUMANIntegrinbetaOS=HomosapiensOX=9606GN=ITGB6PE=1SV=1;tr|A8K2N5|A8K2N5_HUMANIntegrinbetaOS=HomosapiensOX=9606PE=2SV=1;sp|P18564|ITB6_HUMANIntegrinbeta-6OS=HomosapiensOX=9606GN=ITGB6PE=1SV=2;tr|F8WBJ8|F8WBJ8_HUMANIntegrinbeta-6OS=HomosapiensOX=9606GN=ITGB6PE=4SV=1;tr|E9PEE8|E9PEE8_HUMANIntegrinbetaOS=HomosapiensOX=9606GN=ITGB6PE=1SV=1;tr|B4E2B8|B4E2B8_HUMANIntegrinbetaOS=…	;;;;;	6	2	2	2	3.5	75.849						886200000										Identified
A0A087WXM6	60S ribosomal protein L17 (Fragment)	RPL17		tr|A0A087WXM6|A0A087WXM6_HUMAN60SribosomalproteinL17(Fragment)OS=HomosapiensOX=9606GN=RPL17PE=1SV=1;tr|J3QQT2|J3QQT2_HUMAN60SribosomalproteinL17(Fragment)OS=HomosapiensOX=9606GN=RPL17PE=1SV=1;tr|J3KRX5|J3KRX5_HUMAN60SribosomalproteinL17(Fragment)OS=HomosapiensOX=9606GN=RPL17PE=1SV=1;tr|A0A024R261|A0A024R261_HUMANHCG24487,isoformCRA_cOS=HomosapiensOX=9606GN=hCG_24487PE=3SV=1;sp|P18621|RL17_HUMAN60…	;;;;;;;;;;;	15	4	4	4	29.6	19.586	150370000										177580000	181680000				Quantified
Q6P6D7	Phosphoglycerate mutase (EC 5.4.2.11) (EC 5.4.2.4)	PGAM1		tr|Q6P6D7|Q6P6D7_HUMANPhosphoglyceratemutaseOS=HomosapiensOX=9606GN=PGAM1PE=2SV=1;tr|Q6FHU2|Q6FHU2_HUMANPhosphoglyceratemutase(Fragment)OS=HomosapiensOX=9606GN=PGAM1PE=2SV=1;tr|Q53G35|Q53G35_HUMANPhosphoglyceratemutase(Fragment)OS=HomosapiensOX=9606PE=2SV=1;sp|P18669|PGAM1_HUMANPhosphoglyceratemutase1OS=HomosapiensOX=9606GN=PGAM1PE=1SV=2;tr|Q0D2Q6|Q0D2Q6_HUMANPhosphoglyceratemutaseOS=HomosapiensO…	;;;;;;;;	14	6	6	6	31.5	28.82	237290000	340050000	230910000		163450000			417500000						238500000	173360000	Quantified
C9JRH2	Regulator of chromosome condensation (Fragment)	RCC1		tr|C9JRH2|C9JRH2_HUMANRegulatorofchromosomecondensation(Fragment)OS=HomosapiensOX=9606GN=RCC1PE=1SV=1;tr|C9J3R0|C9J3R0_HUMANRegulatorofchromosomecondensation(Fragment)OS=HomosapiensOX=9606GN=RCC1PE=1SV=9;tr|C9JMJ4|C9JMJ4_HUMANRegulatorofchromosomecondensation(Fragment)OS=HomosapiensOX=9606GN=RCC1PE=1SV=1;tr|C9JQZ4|C9JQZ4_HUMANRegulatorofchromosomecondensation(Fragment)OS=HomosapiensOX=9606GN=RCC1…	;;;;;;;;	9	2	2	2	15.7	24.465		27222000														Identified
Q53H42	Syndecan 1 variant (Fragment)			tr|Q53H42|Q53H42_HUMANSyndecan1variant(Fragment)OS=HomosapiensOX=9606PE=2SV=1;tr|E9PHH3|E9PHH3_HUMANSyndecan-1OS=HomosapiensOX=9606GN=SDC1PE=1SV=1;tr|H7C1K4|H7C1K4_HUMANSyndecan-1(Fragment)OS=HomosapiensOX=9606GN=SDC1PE=1SV=1;tr|B4DRQ9|B4DRQ9_HUMANcDNAFLJ60837,highlysimilartoSyndecan-1OS=HomosapiensOX=9606PE=2SV=1;sp|P18827|SDC1_HUMANSyndecan-1OS=HomosapiensOX=9606GN=SDC1PE=1SV=3	;;;;	5	1	1	1	10.6	16.936															84513000	Identified
P19021	Peptidyl-glycine alpha-amidating monooxygenase (PAM) [Includes: Peptidylglycine alpha-hydroxylating monooxygenase (PHM) (EC 1.14.17.3); Peptidyl-alpha-hydroxyglycine alpha-amidating lyase (EC 4.3.2.5) (Peptidylamidoglycolate lyase) (PAL)]	PAM	FUNCTION: Bifunctional enzyme that catalyzes the post-translational modification of inactive peptidylglycine precursors to the corresponding bioactive alpha-amidated peptides, a terminal modification in biosynthesis of many neural and endocrine peptides (PubMed:12699694). Alpha-amidation involves two sequential reactions, both of which are catalyzed by separate catalytic domains of the enzyme. Th…	sp|P19021|AMD_HUMANPeptidyl-glycinealpha-amidatingmonooxygenaseOS=HomosapiensOX=9606GN=PAMPE=1SV=2;tr|Q13749|Q13749_HUMANPeptidylglycinealpha-amidatingmonooxygenase(Fragment)OS=HomosapiensOX=9606PE=2SV=2;tr|H7BYD9|H7BYD9_HUMANPeptidyl-glycinealpha-amidatingmonooxygenase(Fragment)OS=HomosapiensOX=9606GN=PAMPE=1SV=1;tr|B4DKE0|B4DKE0_HUMANcDNAFLJ53473,highlysimilartoPeptidyl-glycinealpha-amidatingmo…	;;;	4	2	2	2	2.4	108.33															118130000	Identified
Q53GA9	Tetraspanin (Fragment)			tr|Q53GA9|Q53GA9_HUMANTetraspanin(Fragment)OS=HomosapiensOX=9606PE=2SV=1;sp|P19075|TSN8_HUMANTetraspanin-8OS=HomosapiensOX=9606GN=TSPAN8PE=1SV=1	;	2	1	1	1	5.9	26.071												23457000				Identified
P19338	Nucleolin (Protein C23)	NCL	FUNCTION: Nucleolin is the major nucleolar protein of growing eukaryotic cells. It is found associated with intranucleolar chromatin and pre-ribosomal particles. It induces chromatin decondensation by binding to histone H1. It is thought to play a role in pre-rRNA transcription and ribosome assembly. May play a role in the process of transcriptional elongation. Binds RNA oligonucleotides with 5'-…	sp|P19338|NUCL_HUMANNucleolinOS=HomosapiensOX=9606GN=NCLPE=1SV=3;tr|B3KTP9|B3KTP9_HUMANcDNAFLJ38578fis,cloneHCHON2007674,highlysimilartoNUCLEOLINOS=HomosapiensOX=9606PE=2SV=1;tr|Q9BQ02|Q9BQ02_HUMANNCLproteinOS=HomosapiensOX=9606PE=1SV=1;tr|B3KM80|B3KM80_HUMANNucleolin,isoformCRA_cOS=HomosapiensOX=9606GN=NCLPE=2SV=1;tr|Q6ZS99|Q6ZS99_HUMANcDNAFLJ45706fis,cloneFEBRA2028457,highlysimilartoNucleolinOS…	;;;;	10	34	34	34	39.2	76.613	4472300000	4337700000	4071500000	1096700000	1224000000	1470500000	2681800000	2512700000	3049400000	3094200000	3007300000	2957100000	26463000000	23228000000	23237000000	Quantified
B4DG62	Hexokinase (EC 2.7.1.1)			tr|B4DG62|B4DG62_HUMANcDNAFLJ56506,highlysimilartoHexokinase-1OS=HomosapiensOX=9606PE=2SV=1;tr|A8K7J7|A8K7J7_HUMANcDNAFLJ78173,highlysimilartoHomosapienshexokinase1(HK1)mRNAOS=HomosapiensOX=9606PE=2SV=1;sp|P19367|HXK1_HUMANHexokinase-1OS=HomosapiensOX=9606GN=HK1PE=1SV=3;tr|A0A024QZK7|A0A024QZK7_HUMANHexokinase1,isoformCRA_cOS=HomosapiensOX=9606GN=HK1PE=3SV=1;tr|Q59FD4|Q59FD4_HUMANHexokinase1isofo…	;;;;;;	12	9	9	9	10.3	102.31														487160000	458170000	Quantified
P19623	Spermidine synthase (SPDSY) (EC 2.5.1.16) (Putrescine aminopropyltransferase)	SRM SPS1 SRML1	FUNCTION: Catalyzes the production of spermidine from putrescine and decarboxylated S-adenosylmethionine (dcSAM). Has a strong preference for putrescine as substrate, and has very low activity towards 1,3-diaminopropane. Has extremely low activity towards spermidine. {ECO:0000269|PubMed:17585781}.	sp|P19623|SPEE_HUMANSpermidinesynthaseOS=HomosapiensOX=9606GN=SRMPE=1SV=1;tr|K7EL89|K7EL89_HUMANSpermidinesynthase(Fragment)OS=HomosapiensOX=9606GN=SRMPE=1SV=1;tr|K7EKM4|K7EKM4_HUMANSpermidinesynthaseOS=HomosapiensOX=9606GN=SRMPE=1SV=1;tr|K7ESL0|K7ESL0_HUMANSpermidinesynthase(Fragment)OS=HomosapiensOX=9606GN=SRMPE=1SV=1		4	5	5	5	19.5	33.824							209250000		221580000							Quantified
H3BV19	Casein kinase II subunit alpha' (Fragment)	CSNK2A2		tr|H3BV19|H3BV19_HUMANCaseinkinaseIIsubunitalpha'(Fragment)OS=HomosapiensOX=9606GN=CSNK2A2PE=1SV=1;tr|H3BSA1|H3BSA1_HUMANCaseinkinaseIIsubunitalpha'(Fragment)OS=HomosapiensOX=9606GN=CSNK2A2PE=1SV=2;sp|P19784|CSK22_HUMANCaseinkinaseIIsubunitalpha'OS=HomosapiensOX=9606GN=CSNK2A2PE=1SV=1	;;	3	1	1	1	7.9	17.764															40845000	Identified
A0A024QZU6	Follistatin, isoform CRA_c	FST hCG_40892		tr|A0A024QZU6|A0A024QZU6_HUMANFollistatin,isoformCRA_cOS=HomosapiensOX=9606GN=FSTPE=4SV=1;sp|P19883|FST_HUMANFollistatinOS=HomosapiensOX=9606GN=FSTPE=1SV=2;tr|Q6FHE1|Q6FHE1_HUMANFSTproteinOS=HomosapiensOX=9606GN=FSTPE=2SV=1;tr|H0YA75|H0YA75_HUMANFollistatin(Fragment)OS=HomosapiensOX=9606GN=FSTPE=1SV=1;tr|H0YAF9|H0YAF9_HUMANFollistatin(Fragment)OS=HomosapiensOX=9606GN=FSTPE=1SV=1	;;;	5	16	16	16	57.3	38.007										1357100000	2015100000	1614200000	6224200000	7878800000	14421000000	Quantified
Q6IBR8	Eukaryotic translation initiation factor 2, subunit 2 beta, 38kDa (Eukaryotic translation initiation factor 2, subunit 2 beta, 38kDa, isoform CRA_b) (cDNA, FLJ93495, highly similar to Homo sapiens eukaryotic translation initiation factor 2, subunit 2 beta, 38kDa (EIF2S2), mRNA) (eIF2S2 protein)	EIF2S2 hCG_2018881		tr|Q6IBR8|Q6IBR8_HUMANEukaryotictranslationinitiationfactor2,subunit2beta,38kDaOS=HomosapiensOX=9606GN=EIF2S2PE=2SV=1;tr|B5BU01|B5BU01_HUMANEukaryotictranslationinitiationfactor2betaOS=HomosapiensOX=9606GN=EIF2S2PE=2SV=1;sp|P20042|IF2B_HUMANEukaryotictranslationinitiationfactor2subunit2OS=HomosapiensOX=9606GN=EIF2S2PE=1SV=2;tr|Q96I16|Q96I16_HUMANeIF2S2proteinOS=HomosapiensOX=9606PE=2SV=1	;;;	4	4	4	4	12.3	38.388								33698000								Identified
B4DT77	Annexin			tr|B4DT77|B4DT77_HUMANAnnexinOS=HomosapiensOX=9606PE=2SV=1;tr|B4DWU2|B4DWU2_HUMANAnnexinOS=HomosapiensOX=9606PE=2SV=1;tr|B4DHY4|B4DHY4_HUMANAnnexinOS=HomosapiensOX=9606PE=2SV=1;tr|Q53HM8|Q53HM8_HUMANAnnexin(Fragment)OS=HomosapiensOX=9606PE=2SV=1;tr|B2R7L2|B2R7L2_HUMANAnnexinOS=HomosapiensOX=9606PE=2SV=1;tr|B2R657|B2R657_HUMANAnnexinOS=HomosapiensOX=9606PE=2SV=1;sp|P20073|ANXA7_HUMANAnnexinA7OS=Ho…	;;;;;;	7	2	2	2	9.2	37.805											114580000					Identified
C9JB90	Ras-related protein Rab-6B (Fragment)	RAB6B		tr|C9JB90|C9JB90_HUMANRas-relatedproteinRab-6B(Fragment)OS=HomosapiensOX=9606GN=RAB6BPE=4SV=1;tr|C9JU14|C9JU14_HUMANRas-relatedproteinRab-6B(Fragment)OS=HomosapiensOX=9606GN=RAB6BPE=1SV=3;tr|J3KR73|J3KR73_HUMANRas-relatedproteinRab-6B(Fragment)OS=HomosapiensOX=9606GN=RAB6BPE=1SV=1;tr|B7Z5Z9|B7Z5Z9_HUMANcDNAFLJ51066,highlysimilartoRas-relatedproteinRab-6AOS=HomosapiensOX=9606PE=2SV=1;tr|Q6FGX3|Q6F…	;;;;;;;;;;;	12	1	1	1	22.4	5.8575															56488000	Identified
Q53FT8	Proteasome subunit beta (EC 3.4.25.1) (Fragment)			tr|Q53FT8|Q53FT8_HUMANProteasomesubunitbeta(Fragment)OS=HomosapiensOX=9606PE=2SV=1;tr|A0A140VK45|A0A140VK45_HUMANProteasomesubunitbetaOS=HomosapiensOX=9606PE=2SV=1;sp|P20618|PSB1_HUMANProteasomesubunitbetatype-1OS=HomosapiensOX=9606GN=PSMB1PE=1SV=2;tr|Q59GN1|Q59GN1_HUMANProteasomesubunitbeta(Fragment)OS=HomosapiensOX=9606PE=2SV=1	;;;	4	10	10	10	58.5	26.491	829120000	668450000	573410000	601100000	537180000	534440000	1253300000	2198700000	1457500000		157790000				252610000	Quantified
P20700	Lamin-B1	LMNB1 LMN2 LMNB	FUNCTION: Lamins are components of the nuclear lamina, a fibrous layer on the nucleoplasmic side of the inner nuclear membrane, which is thought to provide a framework for the nuclear envelope and may also interact with chromatin.	sp|P20700|LMNB1_HUMANLamin-B1OS=HomosapiensOX=9606GN=LMNB1PE=1SV=2;tr|E9PBF6|E9PBF6_HUMANLamin-B1OS=HomosapiensOX=9606GN=LMNB1PE=1SV=1;tr|Q6DC98|Q6DC98_HUMANLMNB1protein(Fragment)OS=HomosapiensOX=9606GN=LMNB1PE=2SV=1;tr|A0A0D9SFE5|A0A0D9SFE5_HUMANLaminB1,isoformCRA_aOS=HomosapiensOX=9606GN=LMNB1PE=1SV=1;tr|B4DZT3|B4DZT3_HUMANcDNAFLJ50934,highlysimilartoLamin-B1OS=HomosapiensOX=9606PE=2SV=1;tr|A0A…	;;;;	6	13	12	12	24.2	66.408	516640000	286030000	584570000								277200000				565790000	Quantified
B2R950	cDNA, FLJ94213, highly similar to Homo sapiens pregnancy-zone protein (PZP), mRNA			tr|B2R950|B2R950_HUMANcDNA,FLJ94213,highlysimilartoHomosapienspregnancy-zoneprotein(PZP),mRNAOS=HomosapiensOX=9606PE=2SV=1;sp|P20742|PZP_HUMANPregnancyzoneproteinOS=HomosapiensOX=9606GN=PZPPE=1SV=4	;	2	4	1	1	3	163.87									54354000							Identified
B2ZZ86	Collagen type V alpha 1	COL5A1		tr|B2ZZ86|B2ZZ86_HUMANCollagentypeValpha1OS=HomosapiensOX=9606GN=COL5A1PE=2SV=1;tr|A0A024R8E5|A0A024R8E5_HUMANCollagen,typeV,alpha1,isoformCRA_aOS=HomosapiensOX=9606GN=COL5A1PE=4SV=1;sp|P20908|CO5A1_HUMANCollagenalpha-1(V)chainOS=HomosapiensOX=9606GN=COL5A1PE=1SV=3;tr|Q59EE7|Q59EE7_HUMANPro-alpha-1typeVcollagenvariant(Fragment)OS=HomosapiensOX=9606PE=2SV=1;tr|Q96HC0|Q96HC0_HUMANCOL5A1proteinOS=Ho…	;;;	10	18	18	18	13.7	183.59			405930000	292380000	400510000	459770000	234130000		471110000	1531400000	1552700000	1535700000	1356600000	1455100000	2830300000	Quantified
Q14215	Nebulin (Fragment)			tr|Q14215|Q14215_HUMANNebulin(Fragment)OS=HomosapiensOX=9606PE=2SV=1;tr|H0Y786|H0Y786_HUMANNebulin(Fragment)OS=HomosapiensOX=9606GN=NEBPE=1SV=1;sp|P20929|NEBU_HUMANNebulinOS=HomosapiensOX=9606GN=NEBPE=1SV=5;tr|A0A087X1N7|A0A087X1N7_HUMANNebulinOS=HomosapiensOX=9606GN=NEBPE=1SV=1	;;;	4	1	1	1	0.4	348.96												97830000				Identified
Q6FGJ9	Glutathione S-transferase (EC 2.5.1.18)	GSTM3 hCG_40244		tr|Q6FGJ9|Q6FGJ9_HUMANGlutathioneS-transferaseOS=HomosapiensOX=9606GN=GSTM3PE=1SV=1;sp|P21266|GSTM3_HUMANGlutathioneS-transferaseMu3OS=HomosapiensOX=9606GN=GSTM3PE=1SV=3;tr|Q59EJ5|Q59EJ5_HUMANGlutathioneS-transferase(Fragment)OS=HomosapiensOX=9606PE=2SV=1;tr|A4UJ43|A4UJ43_HUMANGlutathioneS-transferaseOS=HomosapiensOX=9606GN=GSTM3PE=2SV=1;tr|A0A0A0MTN3|A0A0A0MTN3_HUMANGlutathioneS-transferaseOS=Ho…	;;;;;	11	6	6	5	30.2	26.559							485680000	869060000	464920000							Quantified
A0A140VK65	Vacuolar proton pump subunit B (V-ATPase subunit B) (Vacuolar proton pump subunit B)		FUNCTION: Non-catalytic subunit of the peripheral V1 complex of vacuolar ATPase. {ECO:0000256|RuleBase:RU366021}.	tr|A0A140VK65|A0A140VK65_HUMANVacuolarprotonpumpsubunitBOS=HomosapiensOX=9606PE=2SV=1;sp|P21281|VATB2_HUMANV-typeprotonATPasesubunitB,brainisoformOS=HomosapiensOX=9606GN=ATP6V1B2PE=1SV=3;tr|Q59HF3|Q59HF3_HUMANATPase,H+transporting,lysosomal56/58kD,V1subunitB,isoform2variant(Fragment)OS=HomosapiensOX=9606PE=2SV=1;tr|B4DFM5|B4DFM5_HUMANVacuolarprotonpumpsubunitBOS=HomosapiensOX=9606PE=2SV=1;tr|B4DQ…	;;;;	12	8	8	8	22.1	56.5	205470000	194380000	218850000					143870000								Quantified
Q60FE6	Filamin A	FLNA		tr|Q60FE6|Q60FE6_HUMANFilaminAOS=HomosapiensOX=9606GN=FLNAPE=2SV=1;tr|Q60FE5|Q60FE5_HUMANFilamin-AOS=HomosapiensOX=9606GN=FLNAPE=1SV=1;sp|P21333|FLNA_HUMANFilamin-AOS=HomosapiensOX=9606GN=FLNAPE=1SV=4;tr|A6NDY9|A6NDY9_HUMANFilaminAOS=HomosapiensOX=9606GN=FLNAPE=2SV=4;tr|A0A087WWY3|A0A087WWY3_HUMANFilamin-AOS=HomosapiensOX=9606GN=FLNAPE=1SV=1;tr|Q8TES4|Q8TES4_HUMANEpididymissecretoryspermbindingpr…	;;;;;	16	118	107	104	64.4	277.5	7127900000	7743800000	8019700000	11611000000	13765000000	15534000000	7997400000	9087100000	5950300000	15655000000	18368000000	17964000000	962340000	9477300000	7534700000	Quantified
V9HWB7	Citrate hydro-lyase (EC 4.2.1.3) (Cytoplasmic aconitate hydratase) (Iron-responsive element-binding protein 1)	HEL60		tr|V9HWB7|V9HWB7_HUMANEpididymisluminalprotein60OS=HomosapiensOX=9606GN=HEL60PE=2SV=1;sp|P21399|ACOC_HUMANCytoplasmicaconitatehydrataseOS=HomosapiensOX=9606GN=ACO1PE=1SV=3;tr|Q9HBB2|Q9HBB2_HUMANIronregulatoryprotein1OS=HomosapiensOX=9606GN=IRP1PE=2SV=1;tr|Q59FI0|Q59FI0_HUMANAconitase1variant(Fragment)OS=HomosapiensOX=9606PE=3SV=1	;;;	4	10	10	10	17.3	98.398	406720000	288750000	269760000	300580000	315690000	330360000	408960000	472080000	638890000	232010000	340290000	263760000				Quantified
Q6NZX3	Ecto-5'-nucleotidase (EC 3.1.3.5)	NT5E		tr|Q6NZX3|Q6NZX3_HUMAN5'-nucleotidase,ecto(CD73)OS=HomosapiensOX=9606GN=NT5EPE=2SV=1;tr|Q53Z63|Q53Z63_HUMAN5'-nucleotidase,ecto(CD73),isoformCRA_aOS=HomosapiensOX=9606GN=NT5EPE=2SV=1;tr|B2RBH2|B2RBH2_HUMANcDNA,FLJ95508,highlysimilartoHomosapiens5'-nucleotidase,ecto(CD73)(NT5E),mRNAOS=HomosapiensOX=9606PE=2SV=1;sp|P21589|5NTD_HUMAN5'-nucleotidaseOS=HomosapiensOX=9606GN=NT5EPE=1SV=1;tr|Q96B60|Q96B6…	;;;	8	14	14	14	31.7	63.307				853690000	908050000	956670000										Quantified
E9PPJ5	Midkine (Fragment)	MDK		tr|E9PPJ5|E9PPJ5_HUMANMidkine(Fragment)OS=HomosapiensOX=9606GN=MDKPE=1SV=1;sp|P21741|MK_HUMANMidkineOS=HomosapiensOX=9606GN=MDKPE=1SV=1;tr|E9PLM6|E9PLM6_HUMANMidkineOS=HomosapiensOX=9606GN=MDKPE=1SV=1	;;	3	7	7	7	48.9	14.374	6934700000	6747000000	5907700000													Quantified
B4DNL4	Biglycan		FUNCTION: May be involved in collagen fiber assembly. {ECO:0000256|RuleBase:RU364096}.	tr|B4DNL4|B4DNL4_HUMANBiglycanOS=HomosapiensOX=9606PE=2SV=1;tr|A6NLG9|A6NLG9_HUMANBiglycanOS=HomosapiensOX=9606PE=2SV=1;tr|Q8NAB7|Q8NAB7_HUMANBiglycanOS=HomosapiensOX=9606PE=2SV=1;tr|B4DDQ2|B4DDQ2_HUMANBiglycanOS=HomosapiensOX=9606PE=2SV=1;tr|Q53HU6|Q53HU6_HUMANBiglycan(Fragment)OS=HomosapiensOX=9606PE=2SV=1;tr|Q53FI4|Q53FI4_HUMANBiglycan(Fragment)OS=HomosapiensOX=9606PE=2SV=1;tr|A8K7E0|A8K7E0_HU…	;;;;;;;;;;	12	5	5	5	19.9	33.508														159060000	169430000	Quantified
B4DPP0	cDNA FLJ51032, highly similar to CD9 antigen			tr|B4DPP0|B4DPP0_HUMANcDNAFLJ51032,highlysimilartoCD9antigenOS=HomosapiensOX=9606PE=2SV=1;tr|A6NNI4|A6NNI4_HUMANTetraspaninOS=HomosapiensOX=9606GN=CD9PE=1SV=1;tr|A0A2R8Y478|A0A2R8Y478_HUMANTetraspaninOS=HomosapiensOX=9606GN=CD9PE=1SV=1;sp|P21926|CD9_HUMANCD9antigenOS=HomosapiensOX=9606GN=CD9PE=1SV=4;tr|G8JLH6|G8JLH6_HUMANTetraspaninOS=HomosapiensOX=9606GN=CD9PE=1SV=2;tr|Q56CY1|Q56CY1_HUMANTetrasp…	;;;;	8	5	5	5	34.8	15.906	4227000000	2213100000	2413800000	2558700000	2071000000	3025900000	3551900000	4670000000	3246700000	1113900000	1057900000	1213200000	846470000	847070000	1049500000	Quantified
B8XPJ7	Catechol O-methyltransferase (EC 2.1.1.6)	COMT	FUNCTION: Catalyzes the O-methylation, and thereby the inactivation, of catecholamine neurotransmitters and catechol hormones. {ECO:0000256|PIRNR:PIRNR037177}.	tr|B8XPJ7|B8XPJ7_HUMANCatecholO-methyltransferaseOS=HomosapiensOX=9606GN=COMTPE=2SV=1;tr|B8XPJ8|B8XPJ8_HUMANCatecholO-methyltransferaseOS=HomosapiensOX=9606GN=COMTPE=2SV=1;tr|A0A140VJG8|A0A140VJG8_HUMANCatecholO-methyltransferaseOS=HomosapiensOX=9606PE=2SV=1;sp|P21964|COMT_HUMANCatecholO-methyltransferaseOS=HomosapiensOX=9606GN=COMTPE=1SV=2;tr|E7EMS6|E7EMS6_HUMANCatecholO-methyltransferase(Fragme…	;;;;	7	5	5	5	38.9	24.479	187900000	219190000	220930000				362850000	147780000	266220000							Quantified
B4DIT7	cDNA FLJ58187, highly similar to Protein-glutamine gamma-glutamyltransferase 2			tr|B4DIT7|B4DIT7_HUMANcDNAFLJ58187,highlysimilartoProtein-glutaminegamma-glutamyltransferase2OS=HomosapiensOX=9606PE=2SV=1;tr|V9HWG3|V9HWG3_HUMANEpididymissecretoryproteinLi45OS=HomosapiensOX=9606GN=HEL-S-45PE=2SV=1;sp|P21980|TGM2_HUMANProtein-glutaminegamma-glutamyltransferase2OS=HomosapiensOX=9606GN=TGM2PE=1SV=2;tr|B4DTN7|B4DTN7_HUMANcDNAFLJ57198,highlysimilartoProtein-glutaminegamma-glutamyltr…	;;;	13	22	22	22	42.7	68.648				3706600000	4051100000	3929800000										Quantified
M0R0P1	rRNA 2'-O-methyltransferase fibrillarin (Fragment)	FBL		tr|M0R0P1|M0R0P1_HUMANrRNA2'-O-methyltransferasefibrillarin(Fragment)OS=HomosapiensOX=9606GN=FBLPE=1SV=1;tr|M0R299|M0R299_HUMANrRNA2'-O-methyltransferasefibrillarin(Fragment)OS=HomosapiensOX=9606GN=FBLPE=1SV=1;tr|M0QXL5|M0QXL5_HUMANrRNA2'-O-methyltransferasefibrillarin(Fragment)OS=HomosapiensOX=9606GN=FBLPE=1SV=1;tr|Q96BS4|Q96BS4_HUMANFBLprotein(Fragment)OS=HomosapiensOX=9606GN=FBLPE=2SV=2;tr|M0R…	;;;;;;;;;	10	3	3	2	16.7	24.544							76103000									Identified
Q3B7A7	Trifunctional purine biosynthetic protein adenosine-3 [Includes: Phosphoribosylamine--glycine ligase (EC 6.3.4.13) (Glycinamide ribonucleotide synthetase) (GARS) (Phosphoribosylglycinamide synthetase); Phosphoribosylformylglycinamidine cyclo-ligase (EC 6.3.3.1) (AIR synthase) (AIRS) (Phosphoribosyl-aminoimidazole synthetase); Phosphoribosylglycinamide formyltransferase (EC 2.1.2.2) (5'-phosphorib…	GART		tr|Q3B7A7|Q3B7A7_HUMANTrifunctionalpurinebiosyntheticproteinadenosine-3OS=HomosapiensOX=9606GN=GARTPE=2SV=1;sp|P22102|PUR2_HUMANTrifunctionalpurinebiosyntheticproteinadenosine-3OS=HomosapiensOX=9606GN=GARTPE=1SV=1;tr|Q59HH3|Q59HH3_HUMANTrifunctionalpurinebiosyntheticproteinadenosine-3(Fragment)OS=HomosapiensOX=9606PE=2SV=1;tr|Q15374|Q15374_HUMANGARSproteinOS=HomosapiensOX=9606PE=2SV=1;tr|B4DJ93|B…	;;;	13	12	12	12	19.1	107.72	179700000	167430000	106150000		84639000	73637000	208480000	647130000	190860000							Quantified
P22223	Cadherin-3 (Placental cadherin) (P-cadherin)	CDH3 CDHP	FUNCTION: Cadherins are calcium-dependent cell adhesion proteins. They preferentially interact with themselves in a homophilic manner in connecting cells; cadherins may thus contribute to the sorting of heterogeneous cell types.	sp|P22223|CADH3_HUMANCadherin-3OS=HomosapiensOX=9606GN=CDH3PE=1SV=2;tr|B4DLF0|B4DLF0_HUMANcDNAFLJ50795,highlysimilartoCadherin-3OS=HomosapiensOX=9606PE=2SV=1;tr|J3QR60|J3QR60_HUMANCadherin-3(Fragment)OS=HomosapiensOX=9606GN=CDH3PE=1SV=1;tr|J3KRQ1|J3KRQ1_HUMANCadherin-3(Fragment)OS=HomosapiensOX=9606GN=CDH3PE=1SV=1	;	4	4	4	4	7.2	91.417														572600000	653860000	Quantified
P22234	Multifunctional protein ADE2 [Includes: Phosphoribosylaminoimidazole-succinocarboxamide synthase (EC 6.3.2.6) (SAICAR synthetase); Phosphoribosylaminoimidazole carboxylase (EC 4.1.1.21) (AIR carboxylase) (AIRC)]	PAICS ADE2 AIRC PAIS		sp|P22234|PUR6_HUMANMultifunctionalproteinADE2OS=HomosapiensOX=9606GN=PAICSPE=1SV=3;tr|E9PBS1|E9PBS1_HUMANMultifunctionalproteinADE2(Fragment)OS=HomosapiensOX=9606GN=PAICSPE=1SV=1;tr|D6RF62|D6RF62_HUMANMultifunctionalproteinADE2OS=HomosapiensOX=9606GN=PAICSPE=1SV=1;tr|B4DGX3|B4DGX3_HUMANcDNAFLJ54607,highlysimilartoMultifunctionalproteinADE2OS=HomosapiensOX=9606PE=2SV=1	;;;	4	19	19	19	54.8	47.079	1050000000	1775800000	1535800000	575590000	944810000	914270000	4283200000	3925800000	1948100000	664010000	1026200000	858410000			149930000	Quantified
A0A024R1A3	Ubiquitin-activating enzyme E1 (EC 6.2.1.45)	UBE1 hCG_17406		tr|A0A024R1A3|A0A024R1A3_HUMANTesticularsecretoryproteinLi63OS=HomosapiensOX=9606GN=UBE1PE=2SV=1;sp|P22314|UBA1_HUMANUbiquitin-likemodifier-activatingenzyme1OS=HomosapiensOX=9606GN=UBA1PE=1SV=3;tr|B4DDE4|B4DDE4_HUMANcDNAFLJ54582,highlysimilartoUbiquitin-activatingenzymeE1OS=HomosapiensOX=9606PE=2SV=1;tr|B4DL67|B4DL67_HUMANcDNAFLJ53392,highlysimilartoUbiquitin-activatingenzymeE1OS=HomosapiensOX=96…	;;;	13	29	29	29	39.6	117.85	1645500000	1715900000	1653600000	316930000	524020000	748980000	3540200000	3824600000	3210000000	582990000	1120600000	1103500000		123720000	253220000	Quantified
A0A087X1J7	Glutathione peroxidase	GPX3		tr|A0A087X1J7|A0A087X1J7_HUMANGlutathioneperoxidaseOS=HomosapiensOX=9606GN=GPX3PE=1SV=1;sp|P22352|GPX3_HUMANGlutathioneperoxidase3OS=HomosapiensOX=9606GN=GPX3PE=1SV=2	;	2	2	2	2	8.4	25.402		150540000		164010000								110390000				Identified
Q6FHN3	Nucleoside diphosphate kinase (EC 2.7.4.6)	NME2 HEL-S-155an hCG_2001850		tr|Q6FHN3|Q6FHN3_HUMANNucleosidediphosphatekinaseOS=HomosapiensOX=9606GN=NME2PE=2SV=1;sp|P22392|NDKB_HUMANNucleosidediphosphatekinaseBOS=HomosapiensOX=9606GN=NME2PE=1SV=1;tr|Q32Q12|Q32Q12_HUMANNucleosidediphosphatekinaseOS=HomosapiensOX=9606GN=NME1-NME2PE=1SV=1;sp|O60361|NDK8_HUMANPutativenucleosidediphosphatekinaseOS=HomosapiensOX=9606GN=NME2P1PE=5SV=1;tr|J3KPD9|J3KPD9_HUMANNME1-NME2readthroughO…	;;;;	6	5	5	2	38.2	17.298	746480000	763800000	548180000	765860000	379650000	536440000	659040000	824910000	520140000	395170000	526520000	461550000	1438600000	886280000	1554100000	Quantified
Q15515	Small proline-rich protein			tr|Q15515|Q15515_HUMANSmallproline-richproteinOS=HomosapiensOX=9606PE=2SV=1;sp|Q96RM1|SPR2F_HUMANSmallproline-richprotein2FOS=HomosapiensOX=9606GN=SPRR2FPE=3SV=1;sp|P35326|SPR2A_HUMANSmallproline-richprotein2AOS=HomosapiensOX=9606GN=SPRR2APE=1SV=1;sp|P35325|SPR2B_HUMANSmallproline-richprotein2BOS=HomosapiensOX=9606GN=SPRR2BPE=2SV=1;sp|P22532|SPR2D_HUMANSmallproline-richprotein2DOS=HomosapiensOX=9…	;;;;;;	7	1	1	1	12.5	7.9435															82227000	Identified
P22626	Heterogeneous nuclear ribonucleoproteins A2/B1 (hnRNP A2/B1)	HNRNPA2B1 HNRPA2B1	FUNCTION: Heterogeneous nuclear ribonucleoprotein (hnRNP) that associates with nascent pre-mRNAs, packaging them into hnRNP particles. The hnRNP particle arrangement on nascent hnRNA is non-random and sequence-dependent and serves to condense and stabilize the transcripts and minimize tangling and knotting. Packaging plays a role in various processes such as transcription, pre-mRNA processing, RN…	sp|P22626|ROA2_HUMANHeterogeneousnuclearribonucleoproteinsA2/B1OS=HomosapiensOX=9606GN=HNRNPA2B1PE=1SV=2;tr|A0A384NL58|A0A384NL58_HUMANEpididymissecretoryspermbindingproteinOS=HomosapiensOX=9606PE=2SV=1;tr|A0A087WUI2|A0A087WUI2_HUMANHeterogeneousnuclearribonucleoproteinsA2/B1OS=HomosapiensOX=9606GN=HNRNPA2B1PE=1SV=1;tr|A0A024RA28|A0A024RA28_HUMANHeterogeneousnuclearribonucleoproteinA2/B1,isoformC…	;;;;	5	11	11	10	31.7	37.429								163750000					341830000	253130000	1900400000	Quantified
H3BMN5	Calretinin (Fragment)	CALB2		tr|H3BMN5|H3BMN5_HUMANCalretinin(Fragment)OS=HomosapiensOX=9606GN=CALB2PE=1SV=2;tr|A6NER6|A6NER6_HUMANCalbindin2,29kDa(Calretinin),isoformCRA_bOS=HomosapiensOX=9606GN=CALB2PE=1SV=1;tr|H3BN14|H3BN14_HUMANCalretinin(Fragment)OS=HomosapiensOX=9606GN=CALB2PE=1SV=2;tr|A0A140VK08|A0A140VK08_HUMANTesticularsecretoryproteinLi8OS=HomosapiensOX=9606PE=2SV=1;sp|P22676|CALB2_HUMANCalretininOS=HomosapiensOX=9…	;;;;	5	1	1	1	10.1	18.356	754280000															Identified
K7EJM8	Ferrochelatase, mitochondrial	FECH		tr|K7EJM8|K7EJM8_HUMANFerrochelatase,mitochondrialOS=HomosapiensOX=9606GN=FECHPE=1SV=1;tr|K7ELX4|K7ELX4_HUMANFerrochelatase,mitochondrial(Fragment)OS=HomosapiensOX=9606GN=FECHPE=1SV=1;sp|P22830|HEMH_HUMANFerrochelatase,mitochondrialOS=HomosapiensOX=9606GN=FECHPE=1SV=2	;;	3	1	1	1	9.9	12.092															107060000	Identified
P23142	Fibulin-1 (FIBL-1)	FBLN1 PP213	FUNCTION: Incorporated into fibronectin-containing matrix fibers. May play a role in cell adhesion and migration along protein fibers within the extracellular matrix (ECM). Could be important for certain developmental processes and contribute to the supramolecular organization of ECM architecture, in particular to those of basement membranes. Has been implicated in a role in cellular transformati…	sp|P23142|FBLN1_HUMANFibulin-1OS=HomosapiensOX=9606GN=FBLN1PE=1SV=4;tr|Q8NBH6|Q8NBH6_HUMANFibulin-1OS=HomosapiensOX=9606PE=2SV=1;tr|B1AHM7|B1AHM7_HUMANFibulin-1(Fragment)OS=HomosapiensOX=9606GN=FBLN1PE=1SV=1;tr|H7C1M6|H7C1M6_HUMANFibulin-1(Fragment)OS=HomosapiensOX=9606GN=FBLN1PE=1SV=1;tr|B1AHM9|B1AHM9_HUMANFibulin-1(Fragment)OS=HomosapiensOX=9606GN=FBLN1PE=1SV=1;tr|B1AHM8|B1AHM8_HUMANFibulin-1(F…	;	8	29	13	3	51.5	77.213	792850000	664750000	580070000	628170000	925980000	698700000							7203600000	8224900000	6542500000	Quantified
P23229	Integrin alpha-6 (CD49 antigen-like family member F) (VLA-6) (CD antigen CD49f) [Cleaved into: Integrin alpha-6 heavy chain; Integrin alpha-6 light chain; Processed integrin alpha-6 (Alpha6p)]	ITGA6	FUNCTION: Integrin alpha-6/beta-1 (ITGA6:ITGB1) is a receptor for laminin on platelets (By similarity). Integrin alpha-6/beta-1 (ITGA6:ITGB1) is present in oocytes and is involved in sperm-egg fusion (By similarity). Integrin alpha-6/beta-4 (ITGA6:ITGB4) is a receptor for laminin in epithelial cells and it plays a critical structural role in the hemidesmosome (By similarity). ITGA6:ITGB4 binds to…	sp|P23229|ITA6_HUMANIntegrinalpha-6OS=HomosapiensOX=9606GN=ITGA6PE=1SV=5;tr|H7BZ97|H7BZ97_HUMANIntegrinalpha-6(Fragment)OS=HomosapiensOX=9606GN=ITGA6PE=1SV=1;tr|C9JXX7|C9JXX7_HUMANIntegrinalpha-6(Fragment)OS=HomosapiensOX=9606GN=ITGA6PE=1SV=1		3	15	15	15	15	126.6				398960000	410190000	411550000										Quantified
Q9BSV4	SFPQ protein (Fragment)	SFPQ		tr|Q9BSV4|Q9BSV4_HUMANSFPQprotein(Fragment)OS=HomosapiensOX=9606GN=SFPQPE=2SV=2;tr|Q86VG2|Q86VG2_HUMANSplicingfactorproline/glutamine-rich(Polypyrimidinetractbindingproteinassociated)OS=HomosapiensOX=9606GN=SFPQPE=2SV=1;tr|A0A384N5Z8|A0A384N5Z8_HUMANEpididymissecretoryspermbindingproteinOS=HomosapiensOX=9606PE=2SV=1;sp|P23246|SFPQ_HUMANSplicingfactor,proline-andglutamine-richOS=HomosapiensOX=9606…	;;;;	6	9	8	8	18.3	68.63	558280000	789400000	856510000				284370000	401740000	309660000					396120000	302690000	Quantified
V9HWC6	Peptidyl-prolyl cis-trans isomerase (PPIase) (EC 5.2.1.8)	HEL-S-39	FUNCTION: PPIases accelerate the folding of proteins. It catalyzes the cis-trans isomerization of proline imidic peptide bonds in oligopeptides. {ECO:0000256|RuleBase:RU363019}.	tr|V9HWC6|V9HWC6_HUMANPeptidyl-prolylcis-transisomeraseOS=HomosapiensOX=9606GN=HEL-S-39PE=2SV=1;sp|P23284|PPIB_HUMANPeptidyl-prolylcis-transisomeraseBOS=HomosapiensOX=9606GN=PPIBPE=1SV=2	;	2	7	7	7	35.6	22.742													636790000	511190000	429800000	Quantified
A0A1B0RPQ5	Anosmin-1 (EC 3.4.21.4)	ANOS1		tr|A0A1B0RPQ5|A0A1B0RPQ5_HUMANAnosmin-1OS=HomosapiensOX=9606GN=ANOS1PE=2SV=1;sp|P23352|KALM_HUMANAnosmin-1OS=HomosapiensOX=9606GN=ANOS1PE=1SV=3	;	2	4	4	4	8.1	76.21															179200000	Identified
A0A024R6K8	T1-TrpRS (EC 6.1.1.2) (T2-TrpRS) (Tryptophan--tRNA ligase, cytoplasmic) (Tryptophanyl-tRNA synthetase)	WARS hCG_25017		tr|A0A024R6K8|A0A024R6K8_HUMANEpididymissecretoryspermbindingproteinOS=HomosapiensOX=9606GN=WARSPE=2SV=1;sp|P23381|SYWC_HUMANTryptophan--tRNAligase,cytoplasmicOS=HomosapiensOX=9606GN=WARS1PE=1SV=2;tr|H0YJP3|H0YJP3_HUMANTryptophan--tRNAligase,cytoplasmic(Fragment)OS=HomosapiensOX=9606GN=WARS1PE=1SV=1;tr|G3V3H8|G3V3H8_HUMANTryptophan--tRNAligase,cytoplasmic(Fragment)OS=HomosapiensOX=9606GN=WARS1PE=…	;;;;	5	2	2	2	6.2	53.165			35435000													Identified
P23396	40S ribosomal protein S3 (EC 4.2.99.18) (Small ribosomal subunit protein uS3)	RPS3 OK/SW-cl.26	FUNCTION: Involved in translation as a component of the 40S small ribosomal subunit (PubMed:8706699). Has endonuclease activity and plays a role in repair of damaged DNA (PubMed:7775413). Cleaves phosphodiester bonds of DNAs containing altered bases with broad specificity and cleaves supercoiled DNA more efficiently than relaxed DNA (PubMed:15707971). Displays high binding affinity for 7,8-dihydr…	sp|P23396|RS3_HUMAN40SribosomalproteinS3OS=HomosapiensOX=9606GN=RPS3PE=1SV=2;tr|Q53G83|Q53G83_HUMANRibosomalproteinS3variant(Fragment)OS=HomosapiensOX=9606PE=2SV=1;tr|E9PL09|E9PL09_HUMAN40SribosomalproteinS3OS=HomosapiensOX=9606GN=RPS3PE=1SV=1;tr|E9PPU1|E9PPU1_HUMAN40SribosomalproteinS3OS=HomosapiensOX=9606GN=RPS3PE=1SV=1;tr|H0YEU2|H0YEU2_HUMAN40SribosomalproteinS3(Fragment)OS=HomosapiensOX=9606G…	;;;;;;;;	17	14	14	14	63.8	26.688	865510000	872950000	846450000	312190000	482180000	413250000	1224700000	1954600000	1736300000	707370000	748560000	832790000	1253300000	1278400000	882300000	Quantified
A0A384MTQ3	Adenosylhomocysteinase (EC 3.3.1.1)			tr|A0A384MTQ3|A0A384MTQ3_HUMANAdenosylhomocysteinaseOS=HomosapiensOX=9606PE=2SV=1;sp|P23526|SAHH_HUMANAdenosylhomocysteinaseOS=HomosapiensOX=9606GN=AHCYPE=1SV=4;tr|Q1RMG2|Q1RMG2_HUMANAdenosylhomocysteinaseOS=HomosapiensOX=9606GN=AHCYPE=2SV=1	;;	3	24	24	24	51.6	47.716	5055600000	5137600000	5333100000	3151600000	4781800000	4492600000	6366300000	9383600000	6212400000	3399400000	4001000000	4116500000	113920000	119560000	113360000	Quantified
V9HWI5	Cofilin, non-muscle isoform (Cofilin-1)	HEL-S-15 CFL1 hCG_2039457		tr|V9HWI5|V9HWI5_HUMANCofilin1(Non-muscle),isoformCRA_bOS=HomosapiensOX=9606GN=HEL-S-15PE=2SV=1;sp|P23528|COF1_HUMANCofilin-1OS=HomosapiensOX=9606GN=CFL1PE=1SV=3;tr|G3V1A4|G3V1A4_HUMANCofilin1(Non-muscle),isoformCRA_aOS=HomosapiensOX=9606GN=CFL1PE=1SV=1;tr|E9PP50|E9PP50_HUMANCofilin-1(Fragment)OS=HomosapiensOX=9606GN=CFL1PE=1SV=8;tr|E9PK25|E9PK25_HUMANCofilin-1OS=HomosapiensOX=9606GN=CFL1PE=1SV=1…	;;;;;;;;	11	10	10	10	63.3	18.502	1039100000	841980000	1230600000	596520000	530660000	641700000	480000000	455240000	530610000	301720000	353300000	420640000	595290000	2443700000	1235100000	Quantified
B4DNN4	Ribonucleoside-diphosphate reductase (EC 1.17.4.1)		FUNCTION: Provides the precursors necessary for DNA synthesis. Catalyzes the biosynthesis of deoxyribonucleotides from the corresponding ribonucleotides. {ECO:0000256|RuleBase:RU003410}.	tr|B4DNN4|B4DNN4_HUMANRibonucleoside-diphosphatereductaseOS=HomosapiensOX=9606PE=2SV=1;sp|P23921|RIR1_HUMANRibonucleoside-diphosphatereductaselargesubunitOS=HomosapiensOX=9606GN=RRM1PE=1SV=1;tr|B4E0I8|B4E0I8_HUMANRibonucleoside-diphosphatereductaseOS=HomosapiensOX=9606PE=2SV=1;tr|Q53GZ5|Q53GZ5_HUMANRibonucleoside-diphosphatereductase(Fragment)OS=HomosapiensOX=9606PE=2SV=1;tr|B4DS95|B4DS95_HUMANRi…	;;;;;;	10	10	10	10	16.9	86.451	262560000	311730000	245700000			129710000	436030000	571470000	396710000							Quantified
A0A087WYF1	Laminin subunit alpha-2	LAMA2		tr|A0A087WYF1|A0A087WYF1_HUMANLamininsubunitalpha-2OS=HomosapiensOX=9606GN=LAMA2PE=1SV=1;tr|A0A087WX80|A0A087WX80_HUMANLamininsubunitalpha-2OS=HomosapiensOX=9606GN=LAMA2PE=1SV=1;sp|P24043|LAMA2_HUMANLamininsubunitalpha-2OS=HomosapiensOX=9606GN=LAMA2PE=1SV=4;tr|Q59H37|Q59H37_HUMANLamininalpha2subunitvariant(Fragment)OS=HomosapiensOX=9606PE=2SV=1	;;;	4	6	5	5	2	343.41					85814000	84929000				78912000	100340000					Quantified
A0A024R3W7	Elongation factor 1-beta	EEF1B2 hCG_2012498		tr|A0A024R3W7|A0A024R3W7_HUMANEukaryotictranslationelongationfactor1beta2,isoformCRA_aOS=HomosapiensOX=9606GN=EEF1B2PE=3SV=1;sp|P24534|EF1B_HUMANElongationfactor1-betaOS=HomosapiensOX=9606GN=EEF1B2PE=1SV=3;tr|A4D1M6|A4D1M6_HUMANHCG19809OS=HomosapiensOX=9606GN=LOC392793PE=3SV=1;tr|F8WF65|F8WF65_HUMANElongationfactor1-betaOS=HomosapiensOX=9606GN=EEF1B2PE=1SV=1;tr|F2Z2G2|F2Z2G2_HUMANElongationfactor…	;;	6	3	2	2	17.3	24.763														292740000	303680000	Quantified
G5E9R5	Acid phosphatase (EC 3.1.3.2)	ACP1 hCG_1784797		tr|G5E9R5|G5E9R5_HUMANAcidphosphatase1,soluble,isoformCRA_dOS=HomosapiensOX=9606GN=ACP1PE=1SV=1;tr|A0A140VK37|A0A140VK37_HUMANTesticularsecretoryproteinLi37OS=HomosapiensOX=9606PE=2SV=1;sp|P24666|PPAC_HUMANLowmolecularweightphosphotyrosineproteinphosphataseOS=HomosapiensOX=9606GN=ACP1PE=1SV=3;tr|Q59EH3|Q59EH3_HUMANAcidphosphatase1isoformcvariant(Fragment)OS=HomosapiensOX=9606PE=2SV=1;tr|F2Z2Q9|F2…	;;;;;;	7	2	2	2	23.8	8.9711									32120000							Identified
P24821	Tenascin (TN) (Cytotactin) (GMEM) (GP 150-225) (Glioma-associated-extracellular matrix antigen) (Hexabrachion) (JI) (Myotendinous antigen) (Neuronectin) (Tenascin-C) (TN-C)	TNC HXB	FUNCTION: Extracellular matrix protein implicated in guidance of migrating neurons as well as axons during development, synaptic plasticity as well as neuronal regeneration. Promotes neurite outgrowth from cortical neurons grown on a monolayer of astrocytes. Ligand for integrins alpha-8/beta-1, alpha-9/beta-1, alpha-V/beta-3 and alpha-V/beta-6. In tumors, stimulates angiogenesis by elongation, mi…	sp|P24821|TENA_HUMANTenascinOS=HomosapiensOX=9606GN=TNCPE=1SV=3;tr|E9PC84|E9PC84_HUMANTenascinOS=HomosapiensOX=9606GN=TNCPE=1SV=1;tr|A7MBN2|A7MBN2_HUMANTNCproteinOS=HomosapiensOX=9606GN=TNCPE=2SV=1;tr|F5H7V9|F5H7V9_HUMANTenascinOS=HomosapiensOX=9606GN=TNCPE=1SV=1;tr|D3YHM4|D3YHM4_HUMANTenascin-Cisoform14/AD1/16OS=HomosapiensOX=9606PE=2SV=1;tr|B4E1W8|B4E1W8_HUMANcDNAFLJ60213,highlysimilartoTenasci…	;;;;	8	76	1	0	49.1	240.85	201600000	191760000	162380000	1174800000	1101300000	1228600000				377360000		428550000				Quantified
Q53HJ4	DNA helicase (EC 3.6.4.12) (Fragment)			tr|Q53HJ4|Q53HJ4_HUMANDNAhelicase(Fragment)OS=HomosapiensOX=9606PE=2SV=1;tr|B2R7C5|B2R7C5_HUMANDNAhelicaseOS=HomosapiensOX=9606PE=2SV=1;tr|A0A0S2Z4T1|A0A0S2Z4T1_HUMANDNAhelicase(Fragment)OS=HomosapiensOX=9606GN=MCM3PE=2SV=1;sp|P25205|MCM3_HUMANDNAreplicationlicensingfactorMCM3OS=HomosapiensOX=9606GN=MCM3PE=1SV=3;tr|Q8NHX6|Q8NHX6_HUMANDNAhelicaseOS=HomosapiensOX=9606GN=HCC5PE=2SV=1;tr|A0A0S2Z492|A…	;;;;;;;;;	11	8	8	8	9.8	90.98	86635000	91320000	89685000													Quantified
Q2VEU0	Truncated mercaptopyruvate sulfurtransferase variant	MPST		tr|Q2VEU0|Q2VEU0_HUMANTruncatedmercaptopyruvatesulfurtransferasevariantOS=HomosapiensOX=9606GN=MPSTPE=4SV=1;tr|Q2VEU1|Q2VEU1_HUMANMercaptopyruvatesulfurtransferasevariant(Fragment)OS=HomosapiensOX=9606GN=MPSTPE=4SV=1;tr|B1AH49|B1AH49_HUMAN3-mercaptopyruvatesulfurtransferaseOS=HomosapiensOX=9606GN=MPSTPE=1SV=1;tr|A0A140VJX3|A0A140VJX3_HUMANSulfurtransferaseOS=HomosapiensOX=9606PE=2SV=1;sp|P25325|T…	;;;;;	6	1	1	1	15.5	9.4806											46268000					Identified
P25391	Laminin subunit alpha-1 (Laminin A chain) (Laminin-1 subunit alpha) (Laminin-3 subunit alpha) (S-laminin subunit alpha) (S-LAM alpha)	LAMA1 LAMA	FUNCTION: Binding to cells via a high affinity receptor, laminin is thought to mediate the attachment, migration and organization of cells into tissues during embryonic development by interacting with other extracellular matrix components.	sp|P25391|LAMA1_HUMANLamininsubunitalpha-1OS=HomosapiensOX=9606GN=LAMA1PE=1SV=2;tr|Q7Z5W6|Q7Z5W6_HUMANLAMA1protein(Fragment)OS=HomosapiensOX=9606GN=LAMA1PE=2SV=1;tr|B3KRN6|B3KRN6_HUMANcDNAFLJ34630fis,cloneKIDNE2015546,highlysimilartoLAMININALPHA-1CHAINOS=HomosapiensOX=9606PE=2SV=1;tr|Q6P6D3|Q6P6D3_HUMANLAMA1protein(Fragment)OS=HomosapiensOX=9606GN=LAMA1PE=2SV=1;tr|B3KSD8|B3KSD8_HUMANcDNAFLJ36057f…		7	30	30	29	14.3	337.08				872870000	1020900000	958080000		206680000							182020000	Quantified
P25398	40S ribosomal protein S12 (Small ribosomal subunit protein eS12)	RPS12		sp|P25398|RS12_HUMAN40SribosomalproteinS12OS=HomosapiensOX=9606GN=RPS12PE=1SV=3		1	5	5	5	39.4	14.515	181020000	251740000					209530000	203500000	156080000	238580000	310160000	338840000	399800000	629700000	673070000	Quantified
V9HW26	ATP synthase subunit alpha	HEL-S-123m hCG_23783	FUNCTION: Produces ATP from ADP in the presence of a proton gradient across the membrane. {ECO:0000256|RuleBase:RU003551}.	tr|V9HW26|V9HW26_HUMANATPsynthasesubunitalphaOS=HomosapiensOX=9606GN=HEL-S-123mPE=1SV=1;sp|P25705|ATPA_HUMANATPsynthasesubunitalpha,mitochondrialOS=HomosapiensOX=9606GN=ATP5F1APE=1SV=1;tr|K7EK77|K7EK77_HUMANATPsynthasesubunitalpha,mitochondrial(Fragment)OS=HomosapiensOX=9606GN=ATP5F1APE=1SV=1;tr|B4DGW3|B4DGW3_HUMANcDNAFLJ54625,highlysimilartoATPsynthasesubunitalpha,mitochondrialOS=HomosapiensOX=9…	;;;;	9	10	10	10	23.3	59.75	234850000	333370000	306030000				420080000	365340000	488140000							Quantified
P25786	Proteasome subunit alpha type-1 (30 kDa prosomal protein) (PROS-30) (Macropain subunit C2) (Multicatalytic endopeptidase complex subunit C2) (Proteasome component C2) (Proteasome nu chain)	PSMA1 HC2 NU PROS30 PSC2	FUNCTION: Component of the 20S core proteasome complex involved in the proteolytic degradation of most intracellular proteins. This complex plays numerous essential roles within the cell by associating with different regulatory particles. Associated with two 19S regulatory particles, forms the 26S proteasome and thus participates in the ATP-dependent degradation of ubiquitinated proteins. The 26S…	sp|P25786|PSA1_HUMANProteasomesubunitalphatype-1OS=HomosapiensOX=9606GN=PSMA1PE=1SV=1;tr|V9HW55|V9HW55_HUMANProteasomeendopeptidasecomplexOS=HomosapiensOX=9606GN=HEL-S-275PE=2SV=1;tr|F5GX11|F5GX11_HUMANProteasomeendopeptidasecomplexOS=HomosapiensOX=9606GN=PSMA1PE=1SV=1;tr|B4E0X6|B4E0X6_HUMANProteasomesubunitalphatypeOS=HomosapiensOX=9606PE=2SV=1;tr|B4DEV8|B4DEV8_HUMANProteasomesubunitalphatypeOS=…	;;;;	5	13	13	13	54	29.555	836260000	741750000	614960000	524830000	507610000	562560000	1260400000	1689300000	1716000000	236030000	108960000	293560000	643340000	406280000	460120000	Quantified
Q53GF5	Proteasome subunit alpha type (Fragment)			tr|Q53GF5|Q53GF5_HUMANProteasomesubunitalphatype(Fragment)OS=HomosapiensOX=9606PE=2SV=1;tr|A0A024RA52|A0A024RA52_HUMANProteasomesubunitalphatypeOS=HomosapiensOX=9606GN=PSMA2PE=1SV=1;sp|P25787|PSA2_HUMANProteasomesubunitalphatype-2OS=HomosapiensOX=9606GN=PSMA2PE=1SV=2;tr|H3BT36|H3BT36_HUMANPROTEASOME_ALPHA_1domain-containingproteinOS=HomosapiensOX=9606PE=1SV=1;tr|C9JCK5|C9JCK5_HUMANProteasomeendop…	;;	7	6	6	6	42.7	25.84	850170000	647730000	624050000	353160000	621850000	576470000	964150000	1233900000	925920000			256800000			320400000	Quantified
Q6IB71	Proteasome subunit alpha type	PSMA3		tr|Q6IB71|Q6IB71_HUMANProteasomesubunitalphatypeOS=HomosapiensOX=9606GN=PSMA3PE=2SV=1;tr|A0A140VK43|A0A140VK43_HUMANProteasomesubunitalphatypeOS=HomosapiensOX=9606PE=2SV=1;sp|P25788|PSA3_HUMANProteasomesubunitalphatype-3OS=HomosapiensOX=9606GN=PSMA3PE=1SV=2;tr|G3V4X5|G3V4X5_HUMANProteasomeendopeptidasecomplexOS=HomosapiensOX=9606GN=PSMA3PE=1SV=1;tr|G3V3W4|G3V3W4_HUMANProteasomesubunitalphatype-3O…	;;	6	11	11	11	45.1	28.415	509310000	690550000	460530000	482560000	546770000	441480000	1120200000	1417200000	1354800000				444430000	446620000	480490000	Quantified
H0YMZ1	Proteasome subunit alpha type (Fragment)	PSMA4		tr|H0YMZ1|H0YMZ1_HUMANProteasomesubunitalphatype(Fragment)OS=HomosapiensOX=9606GN=PSMA4PE=1SV=8;tr|H0YL69|H0YL69_HUMANProteasomesubunitalphatype(Fragment)OS=HomosapiensOX=9606GN=PSMA4PE=1SV=1;sp|P25789|PSA4_HUMANProteasomesubunitalphatype-4OS=HomosapiensOX=9606GN=PSMA4PE=1SV=1;tr|H0YMA1|H0YMA1_HUMANProteasomesubunitalphatype(Fragment)OS=HomosapiensOX=9606GN=PSMA4PE=1SV=1;tr|H0YN18|H0YN18_HUMANPro…	;;;;;;;;;	12	7	7	7	41.8	24.526	644290000	574110000	506200000	373290000	403180000	331530000	581430000	1166600000	1188400000	157390000	203120000	181250000	455790000	481170000	531250000	Quantified
B4E0H8	cDNA FLJ60385, highly similar to Integrin alpha-3			tr|B4E0H8|B4E0H8_HUMANcDNAFLJ60385,highlysimilartoIntegrinalpha-3OS=HomosapiensOX=9606PE=2SV=1;tr|A0A140VJM0|A0A140VJM0_HUMANTesticulartissueproteinLi96OS=HomosapiensOX=9606PE=2SV=1;sp|P26006|ITA3_HUMANIntegrinalpha-3OS=HomosapiensOX=9606GN=ITGA3PE=1SV=5;tr|Q59F03|Q59F03_HUMANIntegrinalpha3isoformb,variant(Fragment)OS=HomosapiensOX=9606PE=2SV=1;tr|B4DDT0|B4DDT0_HUMANcDNAFLJ59664,highlysimilartoIn…	;;;	9	21	21	21	23.4	115.17				3988700000	4149200000	3388500000									325760000	Quantified
V9HWC0	Epididymis luminal protein 70 (Moesin, isoform CRA_a)	HEL70 MSN hCG_18939		tr|V9HWC0|V9HWC0_HUMANEpididymisluminalprotein70OS=HomosapiensOX=9606GN=HEL70PE=2SV=1;sp|P26038|MOES_HUMANMoesinOS=HomosapiensOX=9606GN=MSNPE=1SV=3;tr|Q6PJT4|Q6PJT4_HUMANMSNprotein(Fragment)OS=HomosapiensOX=9606GN=MSNPE=2SV=1;tr|B7Z4C7|B7Z4C7_HUMANcDNAFLJ57321,moderatelysimilartoMoesinOS=HomosapiensOX=9606PE=2SV=1	;	4	13	13	9	18.5	67.819						218600000	167300000	890130000	221690000				422630000	222890000	1306700000	Quantified
B2R858	RNA helicase (EC 3.6.4.13)			tr|B2R858|B2R858_HUMANcDNA,FLJ93750,HomosapiensDEAD(Asp-Glu-Ala-Asp)boxpolypeptide6(DDX6),mRNAOS=HomosapiensOX=9606PE=2SV=1;sp|P26196|DDX6_HUMANProbableATP-dependentRNAhelicaseDDX6OS=HomosapiensOX=9606GN=DDX6PE=1SV=2;tr|Q8IV96|Q8IV96_HUMANDDX6proteinOS=HomosapiensOX=9606GN=DDX6PE=1SV=1	;	3	6	6	6	15.7	53.216							104900000		122490000							Quantified
P26232	Catenin alpha-2 (Alpha N-catenin) (Alpha-catenin-related protein)	CTNNA2 CAPR	FUNCTION: May function as a linker between cadherin adhesion receptors and the cytoskeleton to regulate cell-cell adhesion and differentiation in the nervous system (By similarity). Required for proper regulation of cortical neuronal migration and neurite growth (PubMed:30013181). It acts as negative regulator of Arp2/3 complex activity and Arp2/3-mediated actin polymerization (PubMed:30013181). …	sp|P26232|CTNA2_HUMANCateninalpha-2OS=HomosapiensOX=9606GN=CTNNA2PE=1SV=5;tr|C9J144|C9J144_HUMANCateninalpha-2(Fragment)OS=HomosapiensOX=9606GN=CTNNA2PE=1SV=1;tr|C9IZ88|C9IZ88_HUMANCateninalpha-2(Fragment)OS=HomosapiensOX=9606GN=CTNNA2PE=1SV=1	;;	3	2	1	1	2.8	105.31								221760000								Identified
K7ENW7	DNA (cytosine-5)-methyltransferase 1 (Fragment)	DNMT1		tr|K7ENW7|K7ENW7_HUMANDNA(cytosine-5)-methyltransferase1(Fragment)OS=HomosapiensOX=9606GN=DNMT1PE=1SV=1;tr|B3KVA0|B3KVA0_HUMANcDNAFLJ16293fis,cloneOCBBF2021518,highlysimilartoDNA(cytosine-5)-methyltransferase1OS=HomosapiensOX=9606PE=2SV=1;tr|I6L9H2|I6L9H2_HUMANDNA(cytosine-5)-methyltransferaseOS=HomosapiensOX=9606GN=DNMT1PE=2SV=1;tr|Q59FP7|Q59FP7_HUMANDNA(Cytosine-5-)-methyltransferase1variant(Fr…	;;;;;	6	1	1	1	3.6	43.277												73062000				Identified
K7ENG2	U2 snRNP auxiliary factor large subunit	U2AF2	FUNCTION: Necessary for the splicing of pre-mRNA. {ECO:0000256|RuleBase:RU364135}.	tr|K7ENG2|K7ENG2_HUMANU2snRNPauxiliaryfactorlargesubunitOS=HomosapiensOX=9606GN=U2AF2PE=1SV=1;tr|B5BU25|B5BU25_HUMANU2snRNPauxiliaryfactorlargesubunitOS=HomosapiensOX=9606GN=U2AF2PE=2SV=1;sp|P26368|U2AF2_HUMANSplicingfactorU2AF65kDasubunitOS=HomosapiensOX=9606GN=U2AF2PE=1SV=4	;;	3	4	4	4	16.9	33.901	110700000	69928000	97438000				123420000				71646000					Quantified
Q6NZ55	60S ribosomal protein L13	RPL13		tr|Q6NZ55|Q6NZ55_HUMAN60SribosomalproteinL13OS=HomosapiensOX=9606GN=RPL13PE=1SV=1;tr|A8K4C8|A8K4C8_HUMAN60SribosomalproteinL13OS=HomosapiensOX=9606GN=RPL13PE=2SV=1;sp|P26373|RL13_HUMAN60SribosomalproteinL13OS=HomosapiensOX=9606GN=RPL13PE=1SV=4;tr|O60250|O60250_HUMANRibosomalproteinL13(Fragment)OS=HomosapiensOX=9606PE=4SV=2;tr|J3QSB4|J3QSB4_HUMAN60SribosomalproteinL13(Fragment)OS=HomosapiensOX=960…	;;	7	5	5	5	23.2	24.265	91088000									132070000	205530000	176570000				Quantified
D6R9A6	High mobility group protein B2 (Fragment)	HMGB2		tr|D6R9A6|D6R9A6_HUMANHighmobilitygroupproteinB2(Fragment)OS=HomosapiensOX=9606GN=HMGB2PE=1SV=1;tr|Q5U071|Q5U071_HUMANHigh-mobilitygroupbox2OS=HomosapiensOX=9606PE=2SV=1;sp|P26583|HMGB2_HUMANHighmobilitygroupproteinB2OS=HomosapiensOX=9606GN=HMGB2PE=1SV=2	;;	3	2	2	2	20.1	15.404	148760000	120570000	136820000										268490000	405050000	456840000	Quantified
A6NLN1	Polypyrimidine tract-binding protein 1	PTBP1 hCG_20560		tr|A6NLN1|A6NLN1_HUMANPolypyrimidinetractbindingprotein1,isoformCRA_bOS=HomosapiensOX=9606GN=PTBP1PE=1SV=4;sp|P26599|PTBP1_HUMANPolypyrimidinetract-bindingprotein1OS=HomosapiensOX=9606GN=PTBP1PE=1SV=1;tr|A0A0U1RRM4|A0A0U1RRM4_HUMANPolypyrimidinetract-bindingprotein1OS=HomosapiensOX=9606GN=PTBP1PE=1SV=1;tr|A0A0D9SF20|A0A0D9SF20_HUMANPolypyrimidinetractbindingprotein1,isoformCRA_eOS=HomosapiensOX=9…	;;;;	13	8	8	8	20.7	56.51														376620000	281710000	Quantified
Q53GX7	Threonyl-tRNA synthetase (EC 6.1.1.3) (Fragment)			tr|Q53GX7|Q53GX7_HUMANThreonyl-tRNAsynthetasevariant(Fragment)OS=HomosapiensOX=9606PE=2SV=1;sp|P26639|SYTC_HUMANThreonine--tRNAligase1,cytoplasmicOS=HomosapiensOX=9606GN=TARS1PE=1SV=3;tr|Q5M7Z9|Q5M7Z9_HUMANTARSprotein(Fragment)OS=HomosapiensOX=9606GN=TARSPE=2SV=1;tr|B2RDX5|B2RDX5_HUMANcDNA,FLJ96812,highlysimilartoHomosapiensthreonyl-tRNAsynthetase(TARS),mRNAOS=HomosapiensOX=9606PE=1SV=1;tr|B3KTN2…	;;;;;	12	28	28	28	49.1	83.444	357850000	535030000	536900000	1740700000	1594100000	2316900000	1796300000	2178300000	1732100000	287720000	246130000	524970000		92228000		Quantified
A0A1U9X9D5	Valyl-tRNA synthetase (EC 6.1.1.9)			tr|A0A1U9X9D5|A0A1U9X9D5_HUMANVARSOS=HomosapiensOX=9606PE=3SV=2;tr|A0A1U9X9C8|A0A1U9X9C8_HUMANVARSOS=HomosapiensOX=9606PE=1SV=1;tr|A0A1U9X9C7|A0A1U9X9C7_HUMANVARSOS=HomosapiensOX=9606PE=1SV=1;tr|A0A1U9X9C4|A0A1U9X9C4_HUMANVARSOS=HomosapiensOX=9606PE=1SV=1;tr|A0A1U9X9C1|A0A1U9X9C1_HUMANVARSOS=HomosapiensOX=9606PE=3SV=2;tr|A0A1U9X9A1|A0A1U9X9A1_HUMANVARSOS=HomosapiensOX=9606PE=3SV=2;tr|A0A024RCN6|A…	;;;;;;;;;	16	32	32	32	33	140.46	550230000	695900000	563540000		310920000	210860000	2163700000	2158300000	2009900000							Quantified
Q53YD7	Elongation factor 1-gamma (eEF-1B gamma)	EEF1G hCG_2039458		tr|Q53YD7|Q53YD7_HUMANEEF1GproteinOS=HomosapiensOX=9606GN=EEF1GPE=2SV=1;sp|P26641|EF1G_HUMANElongationfactor1-gammaOS=HomosapiensOX=9606GN=EEF1GPE=1SV=3;tr|B4DUP0|B4DUP0_HUMANcDNAFLJ59433,highlysimilartoElongationfactor1-gammaOS=HomosapiensOX=9606PE=2SV=1;tr|B4DUK7|B4DUK7_HUMANcDNAFLJ59991,highlysimilartoElongationfactor1-gammaOS=HomosapiensOX=9606PE=2SV=1;tr|Q2F838|Q2F838_HUMANEukaryotictranslat…	;;	7	17	17	17	45.8	50.118	1308100000	1980200000	1579500000	1091500000	1180300000	1298400000	4803400000	4806800000	4634000000	862090000	930300000	965450000		251030000	677300000	Quantified
H7C0F8	Hepatocyte growth factor-like protein (Fragment)	MST1		tr|H7C0F8|H7C0F8_HUMANHepatocytegrowthfactor-likeprotein(Fragment)OS=HomosapiensOX=9606GN=MST1PE=1SV=1;tr|Q53GN8|Q53GN8_HUMANMacrophagestimulating1(Hepatocytegrowthfactor-like)variant(Fragment)OS=HomosapiensOX=9606PE=2SV=1;sp|P26927|HGFL_HUMANHepatocytegrowthfactor-likeproteinOS=HomosapiensOX=9606GN=MST1PE=1SV=2;tr|G3XAK1|G3XAK1_HUMANHepatocytegrowthfactor-likeproteinOS=HomosapiensOX=9606GN=MST1P…	;;;;	5	2	2	2	12.3	20.983																Identified
P27348	14-3-3 protein theta (14-3-3 protein T-cell) (14-3-3 protein tau) (Protein HS1)	YWHAQ	FUNCTION: Adapter protein implicated in the regulation of a large spectrum of both general and specialized signaling pathways. Binds to a large number of partners, usually by recognition of a phosphoserine or phosphothreonine motif. Binding generally results in the modulation of the activity of the binding partner. Negatively regulates the kinase activity of PDPK1. {ECO:0000269|PubMed:12177059}.	sp|P27348|1433T_HUMAN14-3-3proteinthetaOS=HomosapiensOX=9606GN=YWHAQPE=1SV=1;tr|E9PG15|E9PG15_HUMAN14-3-3proteintheta(Fragment)OS=HomosapiensOX=9606GN=YWHAQPE=1SV=1;tr|B4DMT8|B4DMT8_HUMANcDNAFLJ52118,highlysimilarto14-3-3proteinthetaOS=HomosapiensOX=9606PE=2SV=1;tr|Q53S41|Q53S41_HUMANUncharacterizedproteinYWHAQ(Fragment)OS=HomosapiensOX=9606GN=YWHAQPE=3SV=1;tr|Q53RR5|Q53RR5_HUMANUncharacterizedpr…	;;;	6	8	5	5	38.4	27.764	360340000	381800000	407530000	285280000	220390000	418290000	294160000	454480000	326880000			200280000				Quantified
F8W7C6	60S ribosomal protein L10	RPL10		tr|F8W7C6|F8W7C6_HUMAN60SribosomalproteinL10OS=HomosapiensOX=9606GN=RPL10PE=1SV=2;tr|A0A087WV22|A0A087WV22_HUMAN60SribosomalproteinL10OS=HomosapiensOX=9606GN=RPL10PE=1SV=1;tr|X1WI28|X1WI28_HUMAN60SribosomalproteinL10(Fragment)OS=HomosapiensOX=9606GN=RPL10PE=1SV=7;tr|X5D2T3|X5D2T3_HUMANRibosomalproteinL10isoformA(Fragment)OS=HomosapiensOX=9606GN=RPL10PE=2SV=1;sp|P27635|RL10_HUMAN60Sribosomalprotei…	;;;;;;;	9	4	4	4	20.2	18.565							177120000									Identified
P27694	Replication protein A 70 kDa DNA-binding subunit (RP-A p70) (Replication factor A protein 1) (RF-A protein 1) (Single-stranded DNA-binding protein) [Cleaved into: Replication protein A 70 kDa DNA-binding subunit, N-terminally processed]	RPA1 REPA1 RPA70	FUNCTION: As part of the heterotrimeric replication protein A complex (RPA/RP-A), binds and stabilizes single-stranded DNA intermediates, that form during DNA replication or upon DNA stress. It prevents their reannealing and in parallel, recruits and activates different proteins and complexes involved in DNA metabolism (PubMed:27723720, PubMed:27723717). Thereby, it plays an essential role both i…	sp|P27694|RFA1_HUMANReplicationproteinA70kDaDNA-bindingsubunitOS=HomosapiensOX=9606GN=RPA1PE=1SV=2;tr|I3L4R8|I3L4R8_HUMANReplicationproteinA70kDaDNA-bindingsubunit(Fragment)OS=HomosapiensOX=9606GN=RPA1PE=1SV=1	;	2	8	8	8	14.9	68.137							223860000	260230000	237180000							Quantified
Q5TZP7	DNA-(apurinic or apyrimidinic site) endonuclease (EC 3.1.-.-)	APEX1 hCG_40473	FUNCTION: Initiates repair of AP sites in DNA by catalyzing hydrolytic incision of the phosphodiester backbone immediately adjacent to the damage, generating a single-strand break with 5'-deoxyribose phosphate and 3'-hydroxyl ends. {ECO:0000256|RuleBase:RU362131}.	tr|Q5TZP7|Q5TZP7_HUMANDNA-(apurinicorapyrimidinicsite)lyaseOS=HomosapiensOX=9606GN=APEX1PE=2SV=1;sp|P27695|APEX1_HUMANDNA-(apurinicorapyrimidinicsite)lyaseOS=HomosapiensOX=9606GN=APEX1PE=1SV=2;tr|G3V3M6|G3V3M6_HUMANDNA-(apurinicorapyrimidinicsite)lyase(Fragment)OS=HomosapiensOX=9606GN=APEX1PE=1SV=1;tr|G3V5M0|G3V5M0_HUMANDNA-(apurinicorapyrimidinicsite)lyase(Fragment)OS=HomosapiensOX=9606GN=APEX1P…	;;;;;;;;	10	7	7	7	33.3	35.554			184680000			198350000	360470000	571160000	360840000						148270000	Quantified
Q6LET0	Tetraspanin (Fragment)	KAI1		tr|Q6LET0|Q6LET0_HUMANTetraspanin(Fragment)OS=HomosapiensOX=9606GN=KAI1PE=2SV=1;sp|P27701|CD82_HUMANCD82antigenOS=HomosapiensOX=9606GN=CD82PE=1SV=1;tr|E9PJC7|E9PJC7_HUMANTetraspanin(Fragment)OS=HomosapiensOX=9606GN=CD82PE=1SV=1	;;	3	2	2	2	8.2	29.643															116440000	Identified
F8VPD4	Aspartate carbamoyltransferase (EC 2.1.3.2) (EC 3.5.2.3) (EC 6.3.5.5) (CAD protein) (Dihydroorotase) (Glutamine-dependent carbamoyl-phosphate synthase)	CAD		tr|F8VPD4|F8VPD4_HUMANCADproteinOS=HomosapiensOX=9606GN=CADPE=1SV=1;sp|P27708|PYR1_HUMANCADproteinOS=HomosapiensOX=9606GN=CADPE=1SV=3;tr|Q53SY7|Q53SY7_HUMANUncharacterizedproteinCAD(Fragment)OS=HomosapiensOX=9606GN=CADPE=3SV=1;tr|H7C2E4|H7C2E4_HUMANCADprotein(Fragment)OS=HomosapiensOX=9606GN=CADPE=1SV=1;tr|G1UI39|G1UI39_HUMANCADprotein(Fragment)OS=HomosapiensOX=9606GN=CADPE=2SV=1;tr|H7BZB3|H7BZB3…	;;	8	22	22	22	13.6	236.02	612790000	587560000	577180000	690870000	681150000	684070000	534250000	546050000	379760000	619100000	1052900000	862110000				Quantified
Q53G71	Calreticulin variant (Fragment)			tr|Q53G71|Q53G71_HUMANCalreticulinvariant(Fragment)OS=HomosapiensOX=9606PE=2SV=1;tr|V9HW88|V9HW88_HUMANCalreticulinOS=HomosapiensOX=9606GN=HEL-S-99nPE=2SV=1;sp|P27797|CALR_HUMANCalreticulinOS=HomosapiensOX=9606GN=CALRPE=1SV=1;tr|B4DHR1|B4DHR1_HUMANcDNAFLJ53009,highlysimilartoCalreticulinOS=HomosapiensOX=9606PE=2SV=1;tr|K7EJB9|K7EJB9_HUMANCalreticulin(Fragment)OS=HomosapiensOX=9606GN=CALRPE=1SV=1;…	;;;;	7	4	4	4	14.5	46.918									81931000							Identified
P27816	Microtubule-associated protein 4 (MAP-4)	MAP4	FUNCTION: Non-neuronal microtubule-associated protein. Promotes microtubule assembly. {ECO:0000269|PubMed:10791892}.	sp|P27816|MAP4_HUMANMicrotubule-associatedprotein4OS=HomosapiensOX=9606GN=MAP4PE=1SV=3;tr|E7EVA0|E7EVA0_HUMANMicrotubule-associatedproteinOS=HomosapiensOX=9606GN=MAP4PE=1SV=1;tr|A0A024R2V0|A0A024R2V0_HUMANMicrotubule-associatedproteinOS=HomosapiensOX=9606GN=MAP4PE=4SV=1;tr|Q86Y04|Q86Y04_HUMANMicrotubule-associatedprotein(Fragment)OS=HomosapiensOX=9606GN=MAP4PE=2SV=1;tr|H0Y2V1|H0Y2V1_HUMANMicrotub…	;;;;;;;	15	6	6	6	7	121															274830000	Identified
Q5U0A0	Proteasome subunit alpha type			tr|Q5U0A0|Q5U0A0_HUMANProteasomesubunitalphatypeOS=HomosapiensOX=9606PE=2SV=1;tr|A0A109NGN6|A0A109NGN6_HUMANProteasomesubunitalphatypeOS=HomosapiensOX=9606PE=2SV=1;sp|P28066|PSA5_HUMANProteasomesubunitalphatype-5OS=HomosapiensOX=9606GN=PSMA5PE=1SV=3	;;	3	11	11	11	60.6	26.425	762650000	839450000	618340000	559110000	542840000	545240000	1254700000	1684000000	1246800000	463110000	315590000	338480000	612680000	385510000	452760000	Quantified
A0A140VK46	Proteasome subunit beta (EC 3.4.25.1)			tr|A0A140VK46|A0A140VK46_HUMANProteasomesubunitbetaOS=HomosapiensOX=9606PE=2SV=1;sp|P28070|PSB4_HUMANProteasomesubunitbetatype-4OS=HomosapiensOX=9606GN=PSMB4PE=1SV=4;tr|B4DFL3|B4DFL3_HUMANcDNAFLJ56661,highlysimilartoProteasomesubunitbetatype4OS=HomosapiensOX=9606PE=2SV=1	;;	3	7	7	7	39.4	29.204	307100000	346120000	247810000	152450000	173260000	192320000	455010000	594620000	551660000							Quantified
Q6IAT9	Proteasome subunit beta (EC 3.4.25.1)	PSMB6 hCG_32695		tr|Q6IAT9|Q6IAT9_HUMANProteasomesubunitbetaOS=HomosapiensOX=9606GN=PSMB6PE=2SV=1;sp|P28072|PSB6_HUMANProteasomesubunitbetatype-6OS=HomosapiensOX=9606GN=PSMB6PE=1SV=4;tr|A0A087X2I4|A0A087X2I4_HUMANProteasomesubunitbetaOS=HomosapiensOX=9606GN=PSMB6PE=1SV=1;tr|I3L3X7|I3L3X7_HUMANProteasomesubunitbetatype-6(Fragment)OS=HomosapiensOX=9606GN=PSMB6PE=1SV=1	;	4	5	5	5	33.1	25.357	524020000	430740000	375270000	391240000	326130000	313940000	767120000	1160200000	848640000		185970000			331400000		Quantified
P28074	Proteasome subunit beta type-5 (EC 3.4.25.1) (Macropain epsilon chain) (Multicatalytic endopeptidase complex epsilon chain) (Proteasome chain 6) (Proteasome epsilon chain) (Proteasome subunit MB1) (Proteasome subunit X)	PSMB5 LMPX MB1 X	FUNCTION: Component of the 20S core proteasome complex involved in the proteolytic degradation of most intracellular proteins. This complex plays numerous essential roles within the cell by associating with different regulatory particles. Associated with two 19S regulatory particles, forms the 26S proteasome and thus participates in the ATP-dependent degradation of ubiquitinated proteins. The 26S…	sp|P28074|PSB5_HUMANProteasomesubunitbetatype-5OS=HomosapiensOX=9606GN=PSMB5PE=1SV=3;tr|A0A140VJS7|A0A140VJS7_HUMANTesticulartissueproteinLi153OS=HomosapiensOX=9606PE=2SV=1;tr|H0YJM8|H0YJM8_HUMANProteasomesubunitbetatype-5(Fragment)OS=HomosapiensOX=9606GN=PSMB5PE=1SV=1	;	3	11	11	11	54	28.48	1099100000	1128200000	931490000	887930000	843890000	690900000	1452200000	2480600000	1730300000	576150000	490750000	390190000		380500000	412830000	Quantified
Q9UE37	Glutathione transferase (EC 2.5.1.18) (Fragment)	GSTmu3		tr|Q9UE37|Q9UE37_HUMANGlutathionetransferase(Fragment)OS=HomosapiensOX=9606GN=GSTmu3PE=4SV=1;tr|E9PLF1|E9PLF1_HUMANGlutathioneS-transferaseMu2(Fragment)OS=HomosapiensOX=9606GN=GSTM2PE=1SV=2;tr|E9PHN7|E9PHN7_HUMANGlutathioneS-transferaseMu2OS=HomosapiensOX=9606GN=GSTM2PE=1SV=2;tr|A8HT81|A8HT81_HUMANGlutathioneS-transferase(Fragment)OS=HomosapiensOX=9606GN=GSTM2PE=3SV=1;tr|E9PHN6|E9PHN6_HUMANGlutat…	;;;;;;;;	9	2	1	1	31.7	9.779								45330000								Identified
B4DHN0	Mitogen-activated protein kinase (EC 2.7.11.24)			tr|B4DHN0|B4DHN0_HUMANMitogen-activatedproteinkinaseOS=HomosapiensOX=9606PE=2SV=1;tr|Q1HBJ4|Q1HBJ4_HUMANMitogen-activatedproteinkinaseOS=HomosapiensOX=9606GN=MAPK1PE=3SV=1;sp|P28482|MK01_HUMANMitogen-activatedproteinkinase1OS=HomosapiensOX=9606GN=MAPK1PE=1SV=3;tr|E9PBK7|E9PBK7_HUMANMitogen-activatedproteinkinaseOS=HomosapiensOX=9606GN=MAPK3PE=1SV=1;tr|E9PJF0|E9PJF0_HUMANMitogen-activatedproteinki…	;;;;;;;;;;	11	2	2	2	7.2	40.42									59977000							Identified
B4DJI2	cDNA FLJ53342, highly similar to Granulins			tr|B4DJI2|B4DJI2_HUMANcDNAFLJ53342,highlysimilartoGranulinsOS=HomosapiensOX=9606PE=2SV=1;sp|P28799|GRN_HUMANProgranulinOS=HomosapiensOX=9606GN=GRNPE=1SV=2;tr|K7EKL3|K7EKL3_HUMANProgranulin(Fragment)OS=HomosapiensOX=9606GN=GRNPE=1SV=1;tr|K7EQ05|K7EQ05_HUMANProgranulinOS=HomosapiensOX=9606GN=GRNPE=1SV=1;tr|B4E1G5|B4E1G5_HUMANcDNAFLJ53692,moderatelysimilartoGranulinsOS=HomosapiensOX=9606PE=2SV=1;tr|…	;;;;	15	11	11	11	23.2	56.852				496200000	723100000	836920000					279440000		1392100000	1063500000	1656100000	Quantified
B4DQG5	cDNA FLJ54122, highly similar to Cytosol aminopeptidase			tr|B4DQG5|B4DQG5_HUMANcDNAFLJ54122,highlysimilartoCytosolaminopeptidaseOS=HomosapiensOX=9606PE=2SV=1;tr|V9HW38|V9HW38_HUMANEpididymissecretoryproteinLi106OS=HomosapiensOX=9606GN=HEL-S-106PE=2SV=1;sp|P28838|AMPL_HUMANCytosolaminopeptidaseOS=HomosapiensOX=9606GN=LAP3PE=1SV=3;tr|H0Y9Q1|H0Y9Q1_HUMANCytosolaminopeptidase(Fragment)OS=HomosapiensOX=9606GN=LAP3PE=1SV=8	;;;	4	2	2	2	8.4	39.345							70208000		62343000							Quantified
A0A590UJ49	Deleted.			tr|A0A590UJ49|A0A590UJ49_HUMANProteinS100OS=HomosapiensOX=9606GN=S100A2PE=1SV=1;sp|P29034|S10A2_HUMANProteinS100-A2OS=HomosapiensOX=9606GN=S100A2PE=1SV=3;tr|R4GN49|R4GN49_HUMANProteinS100-A2OS=HomosapiensOX=9606GN=S100A2PE=1SV=1;tr|Q5RHS7|Q5RHS7_HUMANProteinS100-A2OS=HomosapiensOX=9606GN=S100A2PE=1SV=3	;;	4	3	3	3	25.8	10.985															271500000	Identified
B7Z920	Tripeptidyl-peptidase 2 (EC 3.4.14.10) (Fragment)			tr|B7Z920|B7Z920_HUMANcDNAFLJ61714,highlysimilartoTripeptidyl-peptidase2(Fragment)OS=HomosapiensOX=9606PE=2SV=1;tr|A0A494C1B8|A0A494C1B8_HUMANTripeptidyl-peptidase2OS=HomosapiensOX=9606GN=TPP2PE=1SV=1;sp|P29144|TPP2_HUMANTripeptidyl-peptidase2OS=HomosapiensOX=9606GN=TPP2PE=1SV=4;tr|Q5VZU9|Q5VZU9_HUMANTripeptidyl-peptidase2OS=HomosapiensOX=9606GN=TPP2PE=1SV=1;tr|A0A494C0U1|A0A494C0U1_HUMANTripepti…	;;;;	9	11	11	11	13.6	117.96							130860000	257060000	180610000							Quantified
A0A024QZA8	Receptor protein-tyrosine kinase (EC 2.7.10.1)	EPHA2 hCG_24712		tr|A0A024QZA8|A0A024QZA8_HUMANEPHreceptorA2,isoformCRA_aOS=HomosapiensOX=9606GN=EPHA2PE=3SV=1;sp|P29317|EPHA2_HUMANEphrintype-Areceptor2OS=HomosapiensOX=9606GN=EPHA2PE=1SV=2;tr|B4DL04|B4DL04_HUMANcDNAFLJ51229,highlysimilartoEphrintype-Areceptor2OS=HomosapiensOX=9606PE=2SV=1;tr|Q96HF4|Q96HF4_HUMANEPHA2protein(Fragment)OS=HomosapiensOX=9606GN=EPHA2PE=2SV=1	;;;	4	5	5	4	6.1	108.27				117470000	85149000											Quantified
V9HWD9	Epididymis luminal protein 107 (Transketolase (Wernicke-Korsakoff syndrome), isoform CRA_a) (Transketolase isoform 1)	HEL107 TKT hCG_16023		tr|V9HWD9|V9HWD9_HUMANEpididymisluminalprotein107OS=HomosapiensOX=9606GN=HEL107PE=2SV=1;tr|Q53EM5|Q53EM5_HUMANTransketolasevariant(Fragment)OS=HomosapiensOX=9606PE=2SV=1;sp|P29401|TKT_HUMANTransketolaseOS=HomosapiensOX=9606GN=TKTPE=1SV=3;tr|B3KSI4|B3KSI4_HUMANcDNAFLJ36348fis,cloneTHYMU2007025,highlysimilartoTRANSKETOLASEOS=HomosapiensOX=9606PE=2SV=1;tr|B4E022|B4E022_HUMANcDNAFLJ56274,highlysimila…	;;;;;;;;	15	14	14	14	28.4	67.877		67843000					77490000	133080000	137380000				657610000	2413000000	2948400000	Quantified
P29692	Elongation factor 1-delta (EF-1-delta) (Antigen NY-CO-4)	EEF1D EF1D	FUNCTION: [Isoform 1]: EF-1-beta and EF-1-delta stimulate the exchange of GDP bound to EF-1-alpha to GTP, regenerating EF-1-alpha for another round of transfer of aminoacyl-tRNAs to the ribosome.; FUNCTION: [Isoform 2]: Regulates induction of heat-shock-responsive genes through association with heat shock transcription factors and direct DNA-binding at heat shock promoter elements (HSE).	sp|P29692|EF1D_HUMANElongationfactor1-deltaOS=HomosapiensOX=9606GN=EEF1DPE=1SV=5;tr|D3DWK1|D3DWK1_HUMANEukaryotictranslationelongationfactor1delta(Guaninenucleotideexchangeprotein),isoformCRA_bOS=HomosapiensOX=9606GN=EEF1DPE=3SV=1;tr|B2RAR6|B2RAR6_HUMANcDNA,FLJ95068,highlysimilartoHomosapienseukaryotictranslationelongationfactor1delta(guaninenucleotideexchangeprotein)(EEF1D),transcriptvariant1,mR…	;;;;;;;;;;;;;	27	13	13	12	55.2	31.121	1438700000	2092700000	2501900000		220500000	310080000	766720000	833440000	607280000	693420000	776240000	776360000	259810000	901600000	490790000	Quantified
P29966	Myristoylated alanine-rich C-kinase substrate (MARCKS) (Protein kinase C substrate, 80 kDa protein, light chain) (80K-L protein) (PKCSL)	MARCKS MACS PRKCSL	FUNCTION: MARCKS is the most prominent cellular substrate for protein kinase C. This protein binds calmodulin, actin, and synapsin. MARCKS is a filamentous (F) actin cross-linking protein.	sp|P29966|MARCS_HUMANMyristoylatedalanine-richC-kinasesubstrateOS=HomosapiensOX=9606GN=MARCKSPE=1SV=4;tr|Q05C82|Q05C82_HUMANMARCKSprotein(Fragment)OS=HomosapiensOX=9606GN=MARCKSPE=2SV=1;tr|Q6NVI1|Q6NVI1_HUMANMARCKSprotein(Fragment)OS=HomosapiensOX=9606GN=MARCKSPE=2SV=1	;;	3	2	2	2	10.8	31.554															87782000	Identified
V9HWC7	Epididymis secretory sperm binding protein Li 128m (Peroxiredoxin 6, isoform CRA_a)	HEL-S-128m PRDX6 hCG_22109	FUNCTION: Thiol-specific peroxidase that catalyzes the reduction of hydrogen peroxide and organic hydroperoxides to water and alcohols, respectively. {ECO:0000256|PIRNR:PIRNR000239}.	tr|V9HWC7|V9HWC7_HUMANEpididymissecretoryspermbindingproteinLi128mOS=HomosapiensOX=9606GN=HEL-S-128mPE=2SV=1;sp|P30041|PRDX6_HUMANPeroxiredoxin-6OS=HomosapiensOX=9606GN=PRDX6PE=1SV=3;tr|A4UCS6|A4UCS6_HUMANPeroxiredoxin6(Fragment)OS=HomosapiensOX=9606PE=2SV=1;tr|B4DUK1|B4DUK1_HUMANcDNAFLJ51310,moderatelysimilartoPeroxiredoxin-6OS=HomosapiensOX=9606PE=2SV=1	;	4	11	11	11	58.5	25.035	123510000	163030000					231700000	318530000	182280000	254730000	341670000	369650000		555520000	507020000	Quantified
A0A2R8Y7Y9	Flavin reductase (NADPH)	BLVRB		tr|A0A2R8Y7Y9|A0A2R8Y7Y9_HUMANFlavinreductase(NADPH)OS=HomosapiensOX=9606GN=BLVRBPE=1SV=1;tr|M0QZL1|M0QZL1_HUMANFlavinreductase(NADPH)OS=HomosapiensOX=9606GN=BLVRBPE=1SV=1;tr|M0R192|M0R192_HUMANFlavinreductase(NADPH)OS=HomosapiensOX=9606GN=BLVRBPE=1SV=1;tr|V9HWI1|V9HWI1_HUMANEpididymissecretoryproteinLi10OS=HomosapiensOX=9606GN=HEL-S-10PE=2SV=1;sp|P30043|BLVRB_HUMANFlavinreductase(NADPH)OS=Homosa…	;;;;;	6	1	1	1	12.4	12.534												76957000				Identified
V9HW35	Peroxiredoxin-5 (EC 1.11.1.24)	HEL-S-55	FUNCTION: Thiol-specific peroxidase that catalyzes the reduction of hydrogen peroxide and organic hydroperoxides to water and alcohols, respectively. Plays a role in cell protection against oxidative stress by detoxifying peroxides. {ECO:0000256|RuleBase:RU366011}.	tr|V9HW35|V9HW35_HUMANPeroxiredoxinOS=HomosapiensOX=9606GN=HEL-S-55PE=2SV=1;sp|P30044|PRDX5_HUMANPeroxiredoxin-5,mitochondrialOS=HomosapiensOX=9606GN=PRDX5PE=1SV=4	;	2	5	5	5	41.4	17.031							193510000							271660000	198910000	Quantified
P30050	60S ribosomal protein L12 (Large ribosomal subunit protein uL11)	RPL12	FUNCTION: Binds directly to 26S ribosomal RNA. {ECO:0000250}.	sp|P30050|RL12_HUMAN60SribosomalproteinL12OS=HomosapiensOX=9606GN=RPL12PE=1SV=1;tr|Q59FI9|Q59FI9_HUMANRibosomalproteinL12variant(Fragment)OS=HomosapiensOX=9606PE=2SV=1;tr|D3DS95|D3DS95_HUMANHCG21173,isoformCRA_aOS=HomosapiensOX=9606GN=hCG_21173PE=4SV=1;tr|Q76P68|Q76P68_HUMANCICK0721Q.2(60SRibosomalProteinL12LIKEprotein)OS=HomosapiensOX=9606GN=cICK0721Q.2PE=3SV=1	;;	4	6	6	6	54.5	17.818	271470000	384200000	327610000				729060000	953750000	792370000			309820000	550530000	361030000	352780000	Quantified
B3KQT9	Protein disulfide-isomerase (EC 5.3.4.1)			tr|B3KQT9|B3KQT9_HUMANProteindisulfide-isomeraseOS=HomosapiensOX=9606PE=2SV=1;tr|V9HVY3|V9HVY3_HUMANProteindisulfide-isomeraseOS=HomosapiensOX=9606GN=HEL-S-269PE=2SV=1;sp|P30101|PDIA3_HUMANProteindisulfide-isomeraseA3OS=HomosapiensOX=9606GN=PDIA3PE=1SV=4;tr|B3KQT2|B3KQT2_HUMANProteindisulfide-isomeraseOS=HomosapiensOX=9606PE=2SV=1;tr|B4DDM1|B4DDM1_HUMANcDNAFLJ59460,highlysimilartoProteindisulfide…	;;;;	6	16	16	12	38.5	54.102							571070000						1224700000	1840300000	1407000000	Quantified
B4DDF7	cDNA FLJ53296, highly similar to Serine/threonine-protein phosphatase 2A 65 kDa regulatory subunit A alpha isoform			tr|B4DDF7|B4DDF7_HUMANcDNAFLJ53296,highlysimilartoSerine/threonine-proteinphosphatase2A65kDaregulatorysubunitAalphaisoformOS=HomosapiensOX=9606PE=2SV=1;tr|A8K7B7|A8K7B7_HUMANProteinphosphatase2(Formerly2A),regulatorysubunitA(PR65),alphaisoformOS=HomosapiensOX=9606GN=PPP2R1APE=1SV=1;tr|A8K3H8|A8K3H8_HUMANcDNAFLJ77680,highlysimilartoHomosapiensproteinphosphatase2(formerly2A),regulatorysubunitA(PR65…	;;;;;;;;	18	15	15	15	36.3	64.181	210970000	180260000	185070000	86199000	84326000	111530000	535700000	1619800000	520730000		123910000					Quantified
Q6N014	Uncharacterized protein DKFZp686N24126 (Fragment)	DKFZp686N24126		tr|Q6N014|Q6N014_HUMANUncharacterizedproteinDKFZp686N24126(Fragment)OS=HomosapiensOX=9606GN=DKFZp686N24126PE=2SV=1;tr|Q6M1B8|Q6M1B8_HUMANUncharacterizedproteinDKFZp686J06106OS=HomosapiensOX=9606GN=DKFZp686J06106PE=2SV=1;tr|A0A087WYW3|A0A087WYW3_HUMANNK-tumorrecognitionproteinOS=HomosapiensOX=9606GN=NKTRPE=1SV=1;sp|P30414|NKTR_HUMANNK-tumorrecognitionproteinOS=HomosapiensOX=9606GN=NKTRPE=1SV=2	;;;	4	1	1	1	1.4	67.36												379570000				Identified
Q96HI4	Glycylpeptide N-tetradecanoyltransferase (EC 2.3.1.97) (Fragment)	NMT1	FUNCTION: Adds a myristoyl group to the N-terminal glycine residue of certain cellular proteins. {ECO:0000256|RuleBase:RU000586}.	tr|Q96HI4|Q96HI4_HUMANGlycylpeptideN-tetradecanoyltransferase(Fragment)OS=HomosapiensOX=9606GN=NMT1PE=2SV=2;sp|P30419|NMT1_HUMANGlycylpeptideN-tetradecanoyltransferase1OS=HomosapiensOX=9606GN=NMT1PE=1SV=2;tr|K7EN82|K7EN82_HUMANGlycylpeptideN-tetradecanoyltransferase1(Fragment)OS=HomosapiensOX=9606GN=NMT1PE=1SV=1;tr|B7Z8J4|B7Z8J4_HUMANGlycylpeptideN-tetradecanoyltransferase1OS=HomosapiensOX=9606GN…	;	11	3	3	3	7.1	56.603		34383000														Identified
B4E1L0	Adenylosuccinate synthetase isozyme 2 (AMPSase 2) (AdSS 2) (EC 6.3.4.4) (Adenylosuccinate synthetase, acidic isozyme) (Adenylosuccinate synthetase, liver isozyme) (L-type adenylosuccinate synthetase) (IMP--aspartate ligase 2)	ADSS ADSS2	FUNCTION: Plays an important role in the de novo pathway and in the salvage pathway of purine nucleotide biosynthesis. Catalyzes the first commited step in the biosynthesis of AMP from IMP. {ECO:0000256|HAMAP-Rule:MF_03127}.	tr|B4E1L0|B4E1L0_HUMANAdenylosuccinatesynthetaseisozyme2OS=HomosapiensOX=9606GN=ADSSPE=2SV=1;tr|A0A024R5Q7|A0A024R5Q7_HUMANAdenylosuccinatesynthetaseisozyme2OS=HomosapiensOX=9606GN=ADSSPE=2SV=1;sp|P30520|PURA2_HUMANAdenylosuccinatesynthetaseisozyme2OS=HomosapiensOX=9606GN=ADSS2PE=1SV=3	;;	3	1	1	1	3.2	47.938			34186000													Identified
A0A096LP92	Adenylosuccinate lyase (Fragment)	ADSL		tr|A0A096LP92|A0A096LP92_HUMANAdenylosuccinatelyase(Fragment)OS=HomosapiensOX=9606GN=ADSLPE=1SV=1;tr|A0A096LPA2|A0A096LPA2_HUMANAdenylosuccinatelyase(Fragment)OS=HomosapiensOX=9606GN=ADSLPE=1SV=6;tr|A0A096LNY5|A0A096LNY5_HUMANAdenylosuccinatelyase(Fragment)OS=HomosapiensOX=9606GN=ADSLPE=1SV=1;tr|B4DUM2|B4DUM2_HUMANcDNAFLJ53891,highlysimilartoAdenylosuccinatelyaseOS=HomosapiensOX=9606PE=2SV=1;tr|X…	;;;;;;;;;;;;;;;;	17	1	1	1	24.4	8.4334		31861000														Identified
H3BRY3	Coronin	CORO1A		tr|H3BRY3|H3BRY3_HUMANCoroninOS=HomosapiensOX=9606GN=CORO1APE=1SV=1;tr|A0A024R611|A0A024R611_HUMANCoroninOS=HomosapiensOX=9606GN=CORO1APE=3SV=1;sp|P31146|COR1A_HUMANCoronin-1AOS=HomosapiensOX=9606GN=CORO1APE=1SV=4;tr|Q59G88|Q59G88_HUMANCoronin(Fragment)OS=HomosapiensOX=9606PE=3SV=1;tr|H3BTU6|H3BTU6_HUMANCoronin(Fragment)OS=HomosapiensOX=9606GN=CORO1APE=1SV=1;tr|H3BRJ0|H3BRJ0_HUMANCoronin(Fragment…	;;;;;;;;;	11	4	4	4	9	43.353	318560000	484690000	413250000	157900000	171410000	223820000				212290000	376640000	241030000				Quantified
B4DHX4	Rab GDP dissociation inhibitor		FUNCTION: Regulates the GDP/GTP exchange reaction of most RAB proteins by inhibiting the dissociation of GDP from them, and the subsequent binding of GTP. {ECO:0000256|RuleBase:RU363124}.	tr|B4DHX4|B4DHX4_HUMANRabGDPdissociationinhibitorOS=HomosapiensOX=9606PE=2SV=1;tr|Q6IAT1|Q6IAT1_HUMANRabGDPdissociationinhibitorOS=HomosapiensOX=9606GN=GDI2PE=2SV=1;sp|P50395|GDIB_HUMANRabGDPdissociationinhibitorbetaOS=HomosapiensOX=9606GN=GDI2PE=1SV=2;tr|A0A0S2Z3X8|A0A0S2Z3X8_HUMANRabGDPdissociationinhibitor(Fragment)OS=HomosapiensOX=9606GN=GDI1PE=2SV=1;sp|P31150|GDIA_HUMANRabGDPdissociationinhi…	;;;;;;;;	14	3	3	3	8.6	46.908	74273000	63065000														Quantified
P31151	Protein S100-A7 (Psoriasin) (S100 calcium-binding protein A7)	S100A7 PSOR1 S100A7C		sp|P31151|S10A7_HUMANProteinS100-A7OS=HomosapiensOX=9606GN=S100A7PE=1SV=4;sp|Q86SG5|S1A7A_HUMANProteinS100-A7AOS=HomosapiensOX=9606GN=S100A7APE=1SV=3	;	2	2	2	2	23.8	11.471														242400000		Identified
B4DEX8	S-adenosylmethionine synthase (EC 2.5.1.6)	MAT2A hCG_34602	FUNCTION: Catalyzes the formation of S-adenosylmethionine from methionine and ATP. {ECO:0000256|RuleBase:RU000541}.	tr|B4DEX8|B4DEX8_HUMANS-adenosylmethioninesynthaseOS=HomosapiensOX=9606GN=MAT2APE=2SV=1;tr|A0A140VJP5|A0A140VJP5_HUMANS-adenosylmethioninesynthaseOS=HomosapiensOX=9606PE=2SV=1;sp|P31153|METK2_HUMANS-adenosylmethioninesynthaseisoformtype-2OS=HomosapiensOX=9606GN=MAT2APE=1SV=1	;;	3	4	4	3	17.7	39.71							113280000		91876000							Quantified
P31431	Syndecan-4 (SYND4) (Amphiglycan) (Ryudocan core protein)	SDC4	FUNCTION: Cell surface proteoglycan that bears heparan sulfate. Regulates exosome biogenesis in concert with SDCBP and PDCD6IP (PubMed:22660413). {ECO:0000269|PubMed:22660413}.	sp|P31431|SDC4_HUMANSyndecan-4OS=HomosapiensOX=9606GN=SDC4PE=1SV=2;tr|M1VE83|M1VE83_HUMANTyrosine-proteinkinasereceptorOS=HomosapiensOX=9606GN=SDC4-ROS1_S4;R34PE=2SV=1;tr|M1VKI3|M1VKI3_HUMANTyrosine-proteinkinasereceptorOS=HomosapiensOX=9606GN=SDC4-ROS1_S4;R32PE=2SV=1;tr|B4E1S6|B4E1S6_HUMANSyndecanOS=HomosapiensOX=9606GN=SDC4PE=2SV=1;tr|M1VRM8|M1VRM8_HUMANTyrosine-proteinkinasereceptorOS=Homosapi…	;;;	5	5	5	5	25.3	21.641			119800000	383600000	493560000	647480000				600130000	402290000	606730000			471070000	Quantified
P31689	DnaJ homolog subfamily A member 1 (DnaJ protein homolog 2) (HSDJ) (Heat shock 40 kDa protein 4) (Heat shock protein J2) (HSJ-2) (Human DnaJ protein 2) (hDj-2)	DNAJA1 DNAJ2 HDJ2 HSJ2 HSPF4	FUNCTION: Co-chaperone for HSPA8/Hsc70 (PubMed:10816573). Stimulates ATP hydrolysis, but not the folding of unfolded proteins mediated by HSPA1A (in vitro) (PubMed:24318877). Plays a role in protein transport into mitochondria via its role as co-chaperone. Functions as co-chaperone for HSPA1B and negatively regulates the translocation of BAX from the cytosol to mitochondria in response to cellula…	sp|P31689|DNJA1_HUMANDnaJhomologsubfamilyAmember1OS=HomosapiensOX=9606GN=DNAJA1PE=1SV=2;tr|B7Z5C0|B7Z5C0_HUMANcDNAFLJ52352,highlysimilartoDnaJhomologsubfamilyAmember1OS=HomosapiensOX=9606PE=2SV=1;tr|Q9NXZ8|Q9NXZ8_HUMANHDJ2protein(Fragment)OS=HomosapiensOX=9606GN=HDJ2PE=2SV=1	;;	3	7	7	7	26.7	44.868	219760000	256380000	258510000	287630000	238030000	209670000	260540000	313640000	298770000	149350000		328390000				Quantified
V9HWH7	5-aminoimidazole-4-carboxamide ribonucleotide formyltransferase (EC 2.1.2.3) (EC 3.5.4.10) (AICAR transformylase) (AICAR transformylase/inosine monophosphate cyclohydrolase) (Bifunctional purine biosynthesis protein ATIC) (IMP synthase) (Inosinicase) (Phosphoribosylaminoimidazolecarboxamide formyltransferase)	HEL-S-70p		tr|V9HWH7|V9HWH7_HUMANEpididymissecretoryspermbindingproteinLi70pOS=HomosapiensOX=9606GN=HEL-S-70pPE=2SV=1;sp|P31939|PUR9_HUMANBifunctionalpurinebiosynthesisproteinPURHOS=HomosapiensOX=9606GN=ATICPE=1SV=3;tr|B2R7P8|B2R7P8_HUMANcDNA,FLJ93545,highlysimilartoHomosapiens5-aminoimidazole-4-carboxamideribonucleotideformyltransferase/IMPcyclohydrolase(ATIC),mRNAOS=HomosapiensOX=9606PE=2SV=1;tr|B4DP06|B4…	;;;	7	24	24	24	53.5	64.615	560990000	697150000	677690000		190920000	254330000	1616200000	2179200000	2009700000	183880000	259480000	324840000				Quantified
A0A384MEJ3	Epididymis secretory sperm binding protein			tr|A0A384MEJ3|A0A384MEJ3_HUMANEpididymissecretoryspermbindingproteinOS=HomosapiensOX=9606PE=2SV=1;sp|P31943|HNRH1_HUMANHeterogeneousnuclearribonucleoproteinHOS=HomosapiensOX=9606GN=HNRNPH1PE=1SV=4;tr|G8JLB6|G8JLB6_HUMANHeterogeneousnuclearribonucleoproteinHOS=HomosapiensOX=9606GN=HNRNPH1PE=1SV=1;tr|E9PCY7|E9PCY7_HUMANHeterogeneousnuclearribonucleoproteinHOS=HomosapiensOX=9606GN=HNRNPH1PE=1SV=1;tr…	;;;;;;;;;	30	6	6	4	20.7	49.229	403240000	533670000	425500000	367150000			434930000	376280000	558040000		343610000			488390000	518660000	Quantified
B2CIS9	Caspase 14, apoptosis-related cysteine peptidase (Caspase-14) (cDNA, FLJ94644, Homo sapiens caspase 14, apoptosis-related cysteine protease(CASP14), mRNA)	CASP14 hCG_38589		tr|B2CIS9|B2CIS9_HUMANCaspase14,apoptosis-relatedcysteinepeptidaseOS=HomosapiensOX=9606GN=CASP14PE=2SV=1;tr|A9UFC0|A9UFC0_HUMANCaspase14OS=HomosapiensOX=9606GN=CASP14PE=2SV=1;sp|P31944|CASPE_HUMANCaspase-14OS=HomosapiensOX=9606GN=CASP14PE=1SV=2	;;	3	1	1	1	4.5	27.679													195790000			Identified
V9HWD6	Epididymis secretory protein Li 1	HEL-S-1		tr|V9HWD6|V9HWD6_HUMANEpididymissecretoryproteinLi1OS=HomosapiensOX=9606GN=HEL-S-1PE=2SV=1;sp|P31946|1433B_HUMAN14-3-3proteinbeta/alphaOS=HomosapiensOX=9606GN=YWHABPE=1SV=3;tr|B5BU24|B5BU24_HUMAN14-3-3proteinbeta/alphaOS=HomosapiensOX=9606GN=YWHABPE=2SV=1;tr|Q4VY20|Q4VY20_HUMAN14-3-3proteinbeta/alpha(Fragment)OS=HomosapiensOX=9606GN=YWHABPE=1SV=1;tr|Q4VY19|Q4VY19_HUMAN14-3-3proteinbeta/alpha(Frag…	;;	8	7	4	4	32.9	28.082															298690000	Identified
P31947	14-3-3 protein sigma (Epithelial cell marker protein 1) (Stratifin)	SFN HME1	FUNCTION: Adapter protein implicated in the regulation of a large spectrum of both general and specialized signaling pathways. Binds to a large number of partners, usually by recognition of a phosphoserine or phosphothreonine motif. Binding generally results in the modulation of the activity of the binding partner. When bound to KRT17, regulates protein synthesis and epithelial cell growth by sti…	sp|P31947|1433S_HUMAN14-3-3proteinsigmaOS=HomosapiensOX=9606GN=SFNPE=1SV=1		1	8	5	5	32.7	27.774														762190000	547520000	Quantified
V9HW72	Epididymis secretory sperm binding protein (Epididymis secretory sperm binding protein Li 94n) (Stress-induced-phosphoprotein 1 (Hsp70/Hsp90-organizing protein), isoform CRA_a)	HEL-S-94n STIP1 hCG_21368		tr|V9HW72|V9HW72_HUMANEpididymissecretoryspermbindingproteinOS=HomosapiensOX=9606GN=HEL-S-94nPE=2SV=1;tr|A8K690|A8K690_HUMANcDNAFLJ76863,highlysimilartoHomosapiensstress-induced-phosphoprotein1(Hsp70/Hsp90-organizingprotein)(STIP1),mRNAOS=HomosapiensOX=9606PE=2SV=1;sp|P31948|STIP1_HUMANStress-induced-phosphoprotein1OS=HomosapiensOX=9606GN=STIP1PE=1SV=1;tr|F5GXD8|F5GXD8_HUMANStress-induced-phospho…	;;	6	8	8	8	15.8	62.639		116350000											126920000	462480000	214090000	Quantified
V9HWH9	Protein S100 (S100 calcium-binding protein)	HEL-S-43 S100A11 hCG_16921		tr|V9HWH9|V9HWH9_HUMANProteinS100OS=HomosapiensOX=9606GN=HEL-S-43PE=2SV=1;sp|P31949|S10AB_HUMANProteinS100-A11OS=HomosapiensOX=9606GN=S100A11PE=1SV=2;tr|B2R5H0|B2R5H0_HUMANProteinS100OS=HomosapiensOX=9606PE=2SV=1	;;	3	3	3	3	25.7	11.74													540550000	1160200000	1083200000	Quantified
V9HW12	Epididymis secretory sperm binding protein Li 2a (Peroxiredoxin 2, isoform CRA_b)	HEL-S-2a PRDX2 hCG_172488	FUNCTION: Thiol-specific peroxidase that catalyzes the reduction of hydrogen peroxide and organic hydroperoxides to water and alcohols, respectively. {ECO:0000256|PIRNR:PIRNR000239}.	tr|V9HW12|V9HW12_HUMANEpididymissecretoryspermbindingproteinLi2aOS=HomosapiensOX=9606GN=HEL-S-2aPE=2SV=1;sp|P32119|PRDX2_HUMANPeroxiredoxin-2OS=HomosapiensOX=9606GN=PRDX2PE=1SV=5;tr|A6NIW5|A6NIW5_HUMANPeroxiredoxin2,isoformCRA_aOS=HomosapiensOX=9606GN=PRDX2PE=1SV=2;tr|A0A024R7F2|A0A024R7F2_HUMANPeroxiredoxin2,isoformCRA_dOS=HomosapiensOX=9606GN=PRDX2PE=4SV=1	;	4	7	6	1	56.6	21.892	380020000	338990000	428160000				396770000	497540000	345880000							Quantified
Q2TU78	Pyrroline-5-carboxylate reductase (EC 1.5.1.2)	PIG45		tr|Q2TU78|Q2TU78_HUMANProliferation-inducingprotein45OS=HomosapiensOX=9606GN=PIG45PE=2SV=1;tr|E7D7X9|E7D7X9_HUMANPyrroline-5-carboxylatereductaseOS=HomosapiensOX=9606PE=2SV=1;tr|A0A024R8U9|A0A024R8U9_HUMANPyrroline-5-carboxylatereductaseOS=HomosapiensOX=9606GN=PYCR1PE=3SV=1;sp|P32322|P5CR1_HUMANPyrroline-5-carboxylatereductase1,mitochondrialOS=HomosapiensOX=9606GN=PYCR1PE=1SV=2;tr|Q8TBX0|Q8TBX0_H…	;;;;;;;;;;;	16	4	4	4	34.2	20.639							131890000	197870000	116870000							Quantified
D6RAN4	60S ribosomal protein L9 (Fragment)	RPL9		tr|D6RAN4|D6RAN4_HUMAN60SribosomalproteinL9(Fragment)OS=HomosapiensOX=9606GN=RPL9PE=1SV=8;tr|Q53Z07|Q53Z07_HUMANNPC-A-16OS=HomosapiensOX=9606GN=RPL9PE=2SV=1;sp|P32969|RL9_HUMAN60SribosomalproteinL9OS=HomosapiensOX=9606GN=RPL9PE=1SV=1;tr|B4E1M5|B4E1M5_HUMANcDNAFLJ52179,highlysimilarto60SribosomalproteinL9OS=HomosapiensOX=9606PE=2SV=1;tr|E7ESE0|E7ESE0_HUMAN60SribosomalproteinL9(Fragment)OS=Homosapi…	;;;;;;;;	10	4	4	4	29.8	20.775								133660000				75272000				Identified
B7Z3Z9	Long-chain-fatty-acid--CoA ligase 1 (cDNA FLJ53511, highly similar to Long-chain-fatty-acid--CoA ligase 1)	ACSL1		tr|B7Z3Z9|B7Z3Z9_HUMANLong-chain-fatty-acid--CoAligase1OS=HomosapiensOX=9606GN=ACSL1PE=1SV=1;tr|E7EPM6|E7EPM6_HUMANLong-chain-fatty-acid--CoAligase1OS=HomosapiensOX=9606GN=ACSL1PE=1SV=1;tr|B4E0R0|B4E0R0_HUMANcDNAFLJ54220,highlysimilartoLong-chain-fatty-acid--CoAligase1OS=HomosapiensOX=9606PE=2SV=1;tr|A8K9T3|A8K9T3_HUMANcDNAFLJ76467,highlysimilartoHomosapiensacyl-CoAsynthetaselong-chainfamilymembe…	;;;;;	12	3	3	3	5.9	58.586			885090000													Identified
V9HW29	Kinesin-like protein	HEL-S-61		tr|V9HW29|V9HW29_HUMANKinesin-likeproteinOS=HomosapiensOX=9606GN=HEL-S-61PE=1SV=1;sp|P33176|KINH_HUMANKinesin-1heavychainOS=HomosapiensOX=9606GN=KIF5BPE=1SV=1;tr|D3DRX6|D3DRX6_HUMANKinesin-likeproteinOS=HomosapiensOX=9606GN=KIF5BPE=3SV=1;tr|C1PHA2|C1PHA2_HUMANTyrosine-proteinkinasereceptorOS=HomosapiensOX=9606GN=KIF5B-ALKPE=2SV=1;tr|A8K048|A8K048_HUMANKinesin-likeprotein(Fragment)OS=HomosapiensOX…	;;;;;	28	23	23	1	29	109.68	281960000	311830000	361290000	114850000	181270000	212740000	501040000	664560000	381450000	275260000	233050000	237180000				Quantified
P33908	Mannosyl-oligosaccharide 1,2-alpha-mannosidase IA (EC 3.2.1.113) (Man(9)-alpha-mannosidase) (Man9-mannosidase) (Mannosidase alpha class 1A member 1) (Processing alpha-1,2-mannosidase IA) (Alpha-1,2-mannosidase IA)	MAN1A1	FUNCTION: Involved in the maturation of Asn-linked oligosaccharides. Progressively trim alpha-1,2-linked mannose residues from Man(9)GlcNAc(2) to produce Man(5)GlcNAc(2).	sp|P33908|MA1A1_HUMANMannosyl-oligosaccharide1,2-alpha-mannosidaseIAOS=HomosapiensOX=9606GN=MAN1A1PE=1SV=3		1	1	1	1	1.7	72.968								44383000								Identified
A0A3B3IU45	DNA helicase (EC 3.6.4.12)	MCM4		tr|A0A3B3IU45|A0A3B3IU45_HUMANDNAhelicaseOS=HomosapiensOX=9606GN=MCM4PE=1SV=1;tr|B4DLA6|B4DLA6_HUMANDNAhelicaseOS=HomosapiensOX=9606PE=2SV=1;tr|B3KMX0|B3KMX0_HUMANDNAhelicaseOS=HomosapiensOX=9606PE=2SV=1;tr|A0A024R7U6|A0A024R7U6_HUMANDNAhelicaseOS=HomosapiensOX=9606GN=MCM4PE=3SV=1;sp|P33991|MCM4_HUMANDNAreplicationlicensingfactorMCM4OS=HomosapiensOX=9606GN=MCM4PE=1SV=5;tr|A0A3B3IT92|A0A3B3IT92_HU…	;;;;;;;;	11	9	9	9	14.6	91.19	187900000	208090000	223020000		154640000	192580000	196160000	293300000	200460000		134910000					Quantified
B1AHB1	DNA helicase (EC 3.6.4.12)	MCM5 hCG_41525		tr|B1AHB1|B1AHB1_HUMANDNAhelicaseOS=HomosapiensOX=9606GN=MCM5PE=1SV=1;tr|Q53FG5|Q53FG5_HUMANDNAhelicase(Fragment)OS=HomosapiensOX=9606PE=2SV=1;tr|B1AHB0|B1AHB0_HUMANDNAhelicaseOS=HomosapiensOX=9606GN=MCM5PE=1SV=1;tr|A8K521|A8K521_HUMANDNAhelicaseOS=HomosapiensOX=9606PE=2SV=1;sp|P33992|MCM5_HUMANDNAreplicationlicensingfactorMCM5OS=HomosapiensOX=9606GN=MCM5PE=1SV=5;tr|B4DQ39|B4DQ39_HUMANcDNAFLJ5574…	;;;;;;;;	11	8	8	8	16.8	77.592		213960000	176380000				256300000	248510000	311290000							Quantified
B2RBA6	DNA replication licensing factor MCM7 (EC 3.6.4.12)	MCM7	FUNCTION: Acts as component of the mcm2-7 complex (mcm complex) which is the putative replicative helicase essential for 'once per cell cycle' DNA replication initiation and elongation in eukaryotic cells. The active ATPase sites in the mcm2-7 ring are formed through the interaction surfaces of two neighboring subunits such that a critical structure of a conserved arginine finger motif is provide…	tr|B2RBA6|B2RBA6_HUMANDNAreplicationlicensingfactorMCM7OS=HomosapiensOX=9606GN=MCM7PE=2SV=1;tr|A0A0S2Z4A5|A0A0S2Z4A5_HUMANDNAreplicationlicensingfactorMCM7(Fragment)OS=HomosapiensOX=9606GN=MCM7PE=2SV=1;sp|P33993|MCM7_HUMANDNAreplicationlicensingfactorMCM7OS=HomosapiensOX=9606GN=MCM7PE=1SV=4;tr|B3KUD7|B3KUD7_HUMANDNAreplicationlicensingfactorMCM7OS=HomosapiensOX=9606GN=MCM7PE=2SV=1;tr|B4DDF5|B4DDF…	;;;;;	9	10	10	10	20.3	81.279	196970000	147400000		88912000	179660000	132760000	230790000	359690000	497470000		122820000	111000000				Quantified
Q53XB4	Epididymis secretory sperm binding protein (Full-length cDNA clone CS0DF032YM23 of Fetal brain of Homo sapiens (human)) (Full-length cDNA clone CS0DM007YH13 of Fetal liver of Homo sapiens (human)) (HCG2044782, isoform CRA_a) (Ribonuclease A B1) (cDNA FLJ35103 fis, clone PLACE6006549, highly similar to RIBONUCLEASE 4)	RAB1 hCG_2044782		tr|Q53XB4|Q53XB4_HUMANEpididymissecretoryspermbindingproteinOS=HomosapiensOX=9606GN=RAB1PE=2SV=1;sp|P34096|RNAS4_HUMANRibonuclease4OS=HomosapiensOX=9606GN=RNASE4PE=1SV=3	;	2	2	2	2	16.3	16.84						109520000				186400000	169640000	180150000				Quantified
B4DT61	Syndecan		FUNCTION: Cell surface proteoglycan. {ECO:0000256|RuleBase:RU000649}.	tr|B4DT61|B4DT61_HUMANSyndecanOS=HomosapiensOX=9606PE=2SV=1;tr|E7ESK6|E7ESK6_HUMANSyndecanOS=HomosapiensOX=9606GN=SDC2PE=1SV=1;tr|E9PBI9|E9PBI9_HUMANSyndecanOS=HomosapiensOX=9606GN=SDC2PE=1SV=1;tr|B7Z5H2|B7Z5H2_HUMANSyndecanOS=HomosapiensOX=9606PE=2SV=1;tr|B4DQ56|B4DQ56_HUMANSyndecanOS=HomosapiensOX=9606PE=2SV=1;tr|A0A024R9D1|A0A024R9D1_HUMANSyndecanOS=HomosapiensOX=9606GN=SDC2PE=3SV=1;sp|P34741|…	;;;;;;;;	9	2	2	2	28.4	9.1223			60834000													Identified
D3DXC9	Serine hydroxymethyltransferase (EC 2.1.2.1)	SHMT1 hCG_1985219	FUNCTION: Interconversion of serine and glycine. {ECO:0000256|RuleBase:RU000585}.	tr|D3DXC9|D3DXC9_HUMANSerinehydroxymethyltransferaseOS=HomosapiensOX=9606GN=SHMT1PE=3SV=1;tr|Q53ET7|Q53ET7_HUMANSerinehydroxymethyltransferase(Fragment)OS=HomosapiensOX=9606PE=2SV=1;sp|P34896|GLYC_HUMANSerinehydroxymethyltransferase,cytosolicOS=HomosapiensOX=9606GN=SHMT1PE=1SV=1;tr|B4DZB5|B4DZB5_HUMANcDNAFLJ60988,highlysimilartoSerinehydroxymethyltransferase,cytosolicOS=HomosapiensOX=9606PE=2SV=1…	;;	7	7	6	6	21.4	49.061								211620000	150790000							Quantified
Q5HYG8	Serine hydroxymethyltransferase (EC 2.1.2.1)	DKFZp686P09201	FUNCTION: Interconversion of serine and glycine. {ECO:0000256|RuleBase:RU000585}.	tr|Q5HYG8|Q5HYG8_HUMANSerinehydroxymethyltransferaseOS=HomosapiensOX=9606GN=DKFZp686P09201PE=2SV=1;tr|A0A024RB99|A0A024RB99_HUMANSerinehydroxymethyltransferaseOS=HomosapiensOX=9606GN=SHMT2PE=3SV=1;tr|V9HW06|V9HW06_HUMANSerinehydroxymethyltransferaseOS=HomosapiensOX=9606GN=HEL-S-51ePE=2SV=1;tr|Q53ET4|Q53ET4_HUMANSerinehydroxymethyltransferase(Fragment)OS=HomosapiensOX=9606PE=2SV=1;sp|P34897|GLYM_H…	;;;;;;;;;;;;;;	24	15	15	14	42.2	53.464	357250000	651200000	485630000			128810000	627660000	1347700000	831550000		117480000					Quantified
Q59GF8	Heat shock 70 kDa protein 4 (Fragment)			tr|Q59GF8|Q59GF8_HUMANHeatshock70kDaprotein4isoformavariant(Fragment)OS=HomosapiensOX=9606PE=2SV=1;sp|P34932|HSP74_HUMANHeatshock70kDaprotein4OS=HomosapiensOX=9606GN=HSPA4PE=1SV=4;tr|A0A087WYC1|A0A087WYC1_HUMANHeatshock70kDaprotein4OS=HomosapiensOX=9606GN=HSPA4PE=1SV=1;tr|V9HW33|V9HW33_HUMANEpididymissecretoryspermbindingproteinLi5aOS=HomosapiensOX=9606GN=HEL-S-5aPE=2SV=1;tr|B4DH02|B4DH02_HUMANcD…	;;;;;;;;;;;	23	14	14	12	25.8	88.004	232780000	213350000					392100000	506440000	341220000						255880000	Quantified
A0A384NPH9	Glypican-1 (Secreted glypican-1)		FUNCTION: Cell surface proteoglycan that bears heparan sulfate. {ECO:0000256|RuleBase:RU003519}.	tr|A0A384NPH9|A0A384NPH9_HUMANEpididymissecretoryspermbindingproteinOS=HomosapiensOX=9606PE=2SV=1;sp|P35052|GPC1_HUMANGlypican-1OS=HomosapiensOX=9606GN=GPC1PE=1SV=2;tr|H7C410|H7C410_HUMANGlypican-1OS=HomosapiensOX=9606GN=GPC1PE=1SV=2;tr|A0A024R4D5|A0A024R4D5_HUMANGlypican1,isoformCRA_cOS=HomosapiensOX=9606GN=GPC1PE=3SV=1;tr|H7C024|H7C024_HUMANGlypican-1(Fragment)OS=HomosapiensOX=9606GN=GPC1PE=1SV…	;;;;;	10	17	17	17	42.7	61.68	110500000		113070000	2705000000	2549800000	1142400000				1128500000	666530000	1076700000				Quantified
A0A384MDY0	Catenin (Cadherin-associated protein), alpha 1, 102kDa, isoform CRA_b (Epididymis secretory sperm binding protein)	CTNNA1 hCG_1782385		tr|A0A384MDY0|A0A384MDY0_HUMANCatenin(Cadherin-associatedprotein),alpha1,102kDa,isoformCRA_bOS=HomosapiensOX=9606GN=CTNNA1PE=2SV=1;sp|P35221|CTNA1_HUMANCateninalpha-1OS=HomosapiensOX=9606GN=CTNNA1PE=1SV=1;tr|G3XAM7|G3XAM7_HUMANCatenin(Cadherin-associatedprotein),alpha1,102kDa,isoformCRA_aOS=HomosapiensOX=9606GN=CTNNA1PE=1SV=1;tr|B4E2G8|B4E2G8_HUMANcDNAFLJ54047,highlysimilartoAlpha-1catenin(Cadher…	;;;;;	30	12	12	11	20.1	100.07	294750000	302510000	328340000				327540000	527300000	327270000							Quantified
A0A2R8Y804	Catenin beta-1	CTNNB1		tr|A0A2R8Y804|A0A2R8Y804_HUMANCateninbeta-1OS=HomosapiensOX=9606GN=CTNNB1PE=1SV=1;tr|B4DSW9|B4DSW9_HUMANcDNAFLJ59415,highlysimilartoBeta-cateninOS=HomosapiensOX=9606PE=2SV=1;tr|A0A2R8Y543|A0A2R8Y543_HUMANCateninbeta-1OS=HomosapiensOX=9606GN=CTNNB1PE=1SV=1;tr|A0A2R8Y5C3|A0A2R8Y5C3_HUMANCateninbeta-1OS=HomosapiensOX=9606GN=CTNNB1PE=1SV=1;tr|B4DL06|B4DL06_HUMANcDNAFLJ59565,highlysimilartoBeta-cateni…	;;;;;;;;;;;;;;	17	12	9	9	24.1	77.206							286080000	659660000	272820000							Quantified
K7EJT5	60S ribosomal protein L22 (Fragment)	RPL22		tr|K7EJT5|K7EJT5_HUMAN60SribosomalproteinL22(Fragment)OS=HomosapiensOX=9606GN=RPL22PE=1SV=1;tr|K7EP65|K7EP65_HUMAN60SribosomalproteinL22(Fragment)OS=HomosapiensOX=9606GN=RPL22PE=1SV=1;tr|K7EKS7|K7EKS7_HUMANUncharacterizedproteinOS=HomosapiensOX=9606PE=1SV=1;tr|K7ELC4|K7ELC4_HUMAN60SribosomalproteinL22(Fragment)OS=HomosapiensOX=9606GN=RPL22PE=1SV=1;tr|K7EMH1|K7EMH1_HUMAN60SribosomalproteinL22(Frag…	;;;;;;;	8	2	2	2	51.1	5.0827													314750000	287040000	253690000	Quantified
P35442	Thrombospondin-2	THBS2 TSP2	FUNCTION: Adhesive glycoprotein that mediates cell-to-cell and cell-to-matrix interactions. Ligand for CD36 mediating antiangiogenic properties. {ECO:0000269|PubMed:20714802}.	sp|P35442|TSP2_HUMANThrombospondin-2OS=HomosapiensOX=9606GN=THBS2PE=1SV=2;tr|A0A3B3ITK0|A0A3B3ITK0_HUMANThrombospondin-2OS=HomosapiensOX=9606GN=THBS2PE=1SV=1;tr|Q6MZL6|Q6MZL6_HUMANUncharacterizedproteinDKFZp686G02190(Fragment)OS=HomosapiensOX=9606GN=DKFZp686G02190PE=2SV=1;tr|Q5RI53|Q5RI53_HUMANThrombospondin-2(Fragment)OS=HomosapiensOX=9606GN=THBS2PE=1SV=1	;;	4	13	9	9	13.3	129.99															595380000	Identified
P35443	Thrombospondin-4	THBS4 TSP4	FUNCTION: Adhesive glycoprotein that mediates cell-to-cell and cell-to-matrix interactions and is involved in various processes including cellular proliferation, migration, adhesion and attachment, inflammatory response to CNS injury, regulation of vascular inflammation and adaptive responses of the heart to pressure overload and in myocardial function and remodeling. Binds to structural extracel…	sp|P35443|TSP4_HUMANThrombospondin-4OS=HomosapiensOX=9606GN=THBS4PE=1SV=2;tr|E7ES19|E7ES19_HUMANThrombospondin-4OS=HomosapiensOX=9606GN=THBS4PE=1SV=1;tr|B7Z832|B7Z832_HUMANcDNAFLJ51409,highlysimilartoThrombospondin-4OS=HomosapiensOX=9606PE=2SV=1	;;	3	16	13	12	20.5	105.87	3610800000	3430400000	3775100000	2897500000	2805600000	3555000000	1381400000	1701000000	1896300000	3844000000	4098000000	4702700000				Quantified
A0A384MDM4	Epididymis secretory sperm binding protein			tr|A0A384MDM4|A0A384MDM4_HUMANEpididymissecretoryspermbindingproteinOS=HomosapiensOX=9606PE=2SV=1;sp|P35555|FBN1_HUMANFibrillin-1OS=HomosapiensOX=9606GN=FBN1PE=1SV=4;tr|Q75N88|Q75N88_HUMANFibrillin1OS=HomosapiensOX=9606GN=FBN1PE=4SV=1;tr|B4E3I6|B4E3I6_HUMANcDNAFLJ61597,highlysimilartoFibrillin-1(Fragment)OS=HomosapiensOX=9606PE=2SV=1;tr|Q75N89|Q75N89_HUMANFibrillin1OS=HomosapiensOX=9606GN=FBN1PE=…	;;	7	19	14	14	6.7	312.24	287240000		338810000	260390000	328120000	339680000				522400000	512860000	480230000				Quantified
P35556	Fibrillin-2 [Cleaved into: Fibrillin-2 C-terminal peptide]	FBN2	FUNCTION: [Fibrillin-2]: Fibrillins are structural components of 10-12 nm extracellular calcium-binding microfibrils, which occur either in association with elastin or in elastin-free bundles. Fibrillin-2-containing microfibrils regulate the early process of elastic fiber assembly. Regulates osteoblast maturation by controlling TGF-beta bioavailability and calibrating TGF-beta and BMP levels, res…	sp|P35556|FBN2_HUMANFibrillin-2OS=HomosapiensOX=9606GN=FBN2PE=1SV=3;tr|D6RJI3|D6RJI3_HUMANFibrillin-2OS=HomosapiensOX=9606GN=FBN2PE=1SV=1;tr|E9PHW4|E9PHW4_HUMANFibrillin-2OS=HomosapiensOX=9606GN=FBN2PE=1SV=1;tr|Q8WYH1|Q8WYH1_HUMANUncharacterizedproteinPP187OS=HomosapiensOX=9606GN=PP187PE=2SV=1;tr|D6REJ2|D6REJ2_HUMANFibrillin-2OS=HomosapiensOX=9606GN=FBN2PE=1SV=1;tr|A8KAY2|A8KAY2_HUMANFibrillin3OS…	;	8	69	69	64	30.2	314.77		250420000	295580000	284640000	565620000			177140000		3783100000	4179300000	5402600000	1473100000	9388200000	7430500000	Quantified
A0A024R1N1	Myosin, heavy polypeptide 9, non-muscle, isoform CRA_a	MYH9 hCG_41454		tr|A0A024R1N1|A0A024R1N1_HUMANMyosin,heavypolypeptide9,non-muscle,isoformCRA_aOS=HomosapiensOX=9606GN=MYH9PE=3SV=1;sp|P35579|MYH9_HUMANMyosin-9OS=HomosapiensOX=9606GN=MYH9PE=1SV=4;tr|A0A0U4BW16|A0A0U4BW16_HUMANNon-musclemyosinheavychain9OS=HomosapiensOX=9606GN=MYH9PE=2SV=1;tr|Q86XU5|Q86XU5_HUMANMYH9protein(Fragment)OS=HomosapiensOX=9606GN=MYH9PE=2SV=1;tr|B4E3S1|B4E3S1_HUMANcDNAFLJ57040,highlysimi…	;;;	42	97	97	79	54.7	226.53	8222000000	7494500000	7122700000	18220000000	19784000000	17567000000	16120000000	16952000000	15728000000	6432900000	6325700000	7160100000	448370000	719680000	810960000	Quantified
P35580	Myosin-10 (Cellular myosin heavy chain, type B) (Myosin heavy chain 10) (Myosin heavy chain, non-muscle IIb) (Non-muscle myosin heavy chain B) (NMMHC-B) (Non-muscle myosin heavy chain IIb) (NMMHC II-b) (NMMHC-IIB)	MYH10	FUNCTION: Cellular myosin that appears to play a role in cytokinesis, cell shape, and specialized functions such as secretion and capping. Involved with LARP6 in the stabilization of type I collagen mRNAs for CO1A1 and CO1A2. During cell spreading, plays an important role in cytoskeleton reorganization, focal contacts formation (in the central part but not the margins of spreading cells), and lam…	sp|P35580|MYH10_HUMANMyosin-10OS=HomosapiensOX=9606GN=MYH10PE=1SV=3;tr|Q9UMG3|Q9UMG3_HUMANNonmusclemyosinIIheavychain-B(Fragment)OS=HomosapiensOX=9606PE=3SV=1		2	29	15	14	18	229				318760000	233450000	306740000	177580000	423630000	287980000							Quantified
P35606	Coatomer subunit beta' (Beta'-coat protein) (Beta'-COP) (p102)	COPB2	FUNCTION: The coatomer is a cytosolic protein complex that binds to dilysine motifs and reversibly associates with Golgi non-clathrin-coated vesicles, which further mediate biosynthetic protein transport from the ER, via the Golgi up to the trans Golgi network. Coatomer complex is required for budding from Golgi membranes, and is essential for the retrograde Golgi-to-ER transport of dilysine-tagg…	sp|P35606|COPB2_HUMANCoatomersubunitbeta'OS=HomosapiensOX=9606GN=COPB2PE=1SV=2;tr|B4E2C9|B4E2C9_HUMANcDNAFLJ61545,highlysimilartoCoatomersubunitbetaOS=HomosapiensOX=9606PE=2SV=1;tr|D6R997|D6R997_HUMANCoatomersubunitbeta'(Fragment)OS=HomosapiensOX=9606GN=COPB2PE=1SV=8;tr|D6RBZ7|D6RBZ7_HUMANCoatomersubunitbeta'(Fragment)OS=HomosapiensOX=9606GN=COPB2PE=1SV=1;tr|D6RCL6|D6RCL6_HUMANCoatomersubunitbeta…		9	28	28	28	44.2	102.49	1016900000	981870000	1119800000	577230000	426390000	388590000	1604100000	2441800000	2530900000	689730000	829710000	678770000				Quantified
A0A087WUV8	Basigin	BSG		tr|A0A087WUV8|A0A087WUV8_HUMANBasiginOS=HomosapiensOX=9606GN=BSGPE=1SV=1;tr|A0A087X2B5|A0A087X2B5_HUMANBasigin(Fragment)OS=HomosapiensOX=9606GN=BSGPE=1SV=1;tr|B4DY23|B4DY23_HUMANcDNAFLJ61188,highlysimilartoBasiginOS=HomosapiensOX=9606PE=2SV=1;tr|Q54A51|Q54A51_HUMANBasigin(Okbloodgroup),isoformCRA_aOS=HomosapiensOX=9606GN=hEMMPRINPE=2SV=1;sp|P35613|BASI_HUMANBasiginOS=HomosapiensOX=9606GN=BSGPE=1S…	;;;;;;;	11	5	5	5	35.4	20.542		123770000		391540000	298770000	228850000	355880000	215410000	379440000	354550000	364010000	417030000				Quantified
P35625	Metalloproteinase inhibitor 3 (Protein MIG-5) (Tissue inhibitor of metalloproteinases 3) (TIMP-3)	TIMP3	FUNCTION: Complexes with metalloproteinases (such as collagenases) and irreversibly inactivates them by binding to their catalytic zinc cofactor. May form part of a tissue-specific acute response to remodeling stimuli. Known to act on MMP-1, MMP-2, MMP-3, MMP-7, MMP-9, MMP-13, MMP-14 and MMP-15.	sp|P35625|TIMP3_HUMANMetalloproteinaseinhibitor3OS=HomosapiensOX=9606GN=TIMP3PE=1SV=2;tr|B4DNZ4|B4DNZ4_HUMANcDNAFLJ51917,highlysimilartoMetalloproteinaseinhibitor3OS=HomosapiensOX=9606PE=2SV=1	;	2	6	6	6	32.2	24.145													359200000	572580000	600740000	Quantified
B4DFG0	Protein DEK (cDNA FLJ53031, highly similar to Protein DEK)	DEK		tr|B4DFG0|B4DFG0_HUMANProteinDEKOS=HomosapiensOX=9606GN=DEKPE=1SV=1;sp|P35659|DEK_HUMANProteinDEKOS=HomosapiensOX=9606GN=DEKPE=1SV=1;tr|H0Y993|H0Y993_HUMANDEKoncogene(DNAbinding),isoformCRA_bOS=HomosapiensOX=9606GN=DEKPE=1SV=2;tr|A0A494C028|A0A494C028_HUMANProteinDEKOS=HomosapiensOX=9606GN=DEKPE=1SV=1;tr|Q6MZJ9|Q6MZJ9_HUMANUncharacterizedproteinDKFZp686A24118OS=HomosapiensOX=9606GN=DKFZp686A24118…	;;;;;;;;	9	2	2	2	7.2	39.5															98143000	Identified
A0A024QZJ6	Myosin, heavy polypeptide 11, smooth muscle, isoform CRA_b	MYH11 hCG_19652		tr|A0A024QZJ6|A0A024QZJ6_HUMANMyosin,heavypolypeptide11,smoothmuscle,isoformCRA_bOS=HomosapiensOX=9606GN=MYH11PE=3SV=1;tr|A0A024QZJ4|A0A024QZJ4_HUMANEpididymissecretoryspermbindingproteinOS=HomosapiensOX=9606GN=MYH11PE=2SV=1;sp|P35749|MYH11_HUMANMyosin-11OS=HomosapiensOX=9606GN=MYH11PE=1SV=3;tr|B1PS43|B1PS43_HUMANMyosinheavychain11smoothmuscleisoformOS=HomosapiensOX=9606GN=MYH11PE=1SV=1;tr|Q7Z7R0…	;;;	5	13	1	1	7.2	223.57												118010000				Identified
P35908	Keratin, type II cytoskeletal 2 epidermal (Cytokeratin-2e) (CK-2e) (Epithelial keratin-2e) (Keratin-2 epidermis) (Keratin-2e) (K2e) (Type-II keratin Kb2)	KRT2 KRT2A KRT2E	FUNCTION: Probably contributes to terminal cornification (PubMed:1380918). Associated with keratinocyte activation, proliferation and keratinization (PubMed:12598329). Plays a role in the establishment of the epidermal barrier on plantar skin (By similarity). {ECO:0000250|UniProtKB:Q3TTY5, ECO:0000269|PubMed:12598329, ECO:0000269|PubMed:1380918}.	sp|P35908|K22E_HUMANKeratin,typeIIcytoskeletal2epidermalOS=HomosapiensOX=9606GN=KRT2PE=1SV=2		1	51	1	1	83.6	65.432														276780000	178170000	Quantified
A0A140VK70	26S proteasome AAA-ATPase subunit RPT1 (26S proteasome regulatory subunit 7) (Proteasome 26S subunit ATPase 2)			tr|A0A140VK70|A0A140VK70_HUMANTestissecretorysperm-bindingproteinLi197aOS=HomosapiensOX=9606PE=2SV=1;sp|P35998|PRS7_HUMAN26Sproteasomeregulatorysubunit7OS=HomosapiensOX=9606GN=PSMC2PE=1SV=3;tr|Q75L23|Q75L23_HUMANUncharacterizedproteinPSMC2(Fragment)OS=HomosapiensOX=9606GN=PSMC2PE=3SV=1;tr|C9JLS9|C9JLS9_HUMAN26Sproteasomeregulatorysubunit7(Fragment)OS=HomosapiensOX=9606GN=PSMC2PE=1SV=1;tr|B7Z571|B…	;;	5	24	24	24	67.2	48.633	582020000	608750000	680030000	426790000	512720000	571830000	1252200000	1604200000	1324900000	481340000	569700000	654200000			348660000	Quantified
P36578	60S ribosomal protein L4 (60S ribosomal protein L1) (Large ribosomal subunit protein uL4)	RPL4 RPL1		sp|P36578|RL4_HUMAN60SribosomalproteinL4OS=HomosapiensOX=9606GN=RPL4PE=1SV=5;tr|Q59GY2|Q59GY2_HUMANRibosomalproteinL4variant(Fragment)OS=HomosapiensOX=9606PE=2SV=1;tr|B4DMJ6|B4DMJ6_HUMANcDNAFLJ50996,highlysimilarto60SribosomalproteinL4OS=HomosapiensOX=9606PE=2SV=1;tr|H3BM89|H3BM89_HUMAN60SribosomalproteinL4OS=HomosapiensOX=9606GN=RPL4PE=1SV=1;tr|B4DFI6|B4DFI6_HUMANcDNAFLJ56689,highlysimilarto60Sr…	;;;;;;	10	15	15	15	40.7	47.697	245430000	154320000	284280000	191260000	150910000	248240000	448570000	355210000	461140000	392570000	539180000	787510000	1109200000	1562500000	855740000	Quantified
B4DFP1	cDNA FLJ51818, highly similar to Phosphoglucomutase-1			tr|B4DFP1|B4DFP1_HUMANcDNAFLJ51818,highlysimilartoPhosphoglucomutase-1OS=HomosapiensOX=9606PE=2SV=1;sp|P36871|PGM1_HUMANPhosphoglucomutase-1OS=HomosapiensOX=9606GN=PGM1PE=1SV=3;tr|A0A3B3ITK7|A0A3B3ITK7_HUMANPhosphoglucomutase-1OS=HomosapiensOX=9606GN=PGM1PE=1SV=1;tr|B7Z6C2|B7Z6C2_HUMANcDNAFLJ50663,highlysimilartoPhosphoglucomutase-1OS=HomosapiensOX=9606PE=2SV=1;tr|B4DDQ8|B4DDQ8_HUMANcDNAFLJ50439,…	;;;;	6	11	11	11	34.4	58.738	453730000	539570000	506710000	302140000	311450000	281340000	430780000	567870000	470860000	211200000	382750000	329710000				Quantified
Q9UPN1	Serine/threonine-protein phosphatase (EC 3.1.3.16) (Fragment)	PPP1CC		tr|Q9UPN1|Q9UPN1_HUMANSerine/threonine-proteinphosphatase(Fragment)OS=HomosapiensOX=9606GN=PPP1CCPE=3SV=1;tr|F8VYE8|F8VYE8_HUMANSerine/threonine-proteinphosphataseOS=HomosapiensOX=9606GN=PPP1CCPE=1SV=1;tr|A0A024RBP2|A0A024RBP2_HUMANSerine/threonine-proteinphosphataseOS=HomosapiensOX=9606GN=PPP1CCPE=3SV=1;sp|P36873|PP1G_HUMANSerine/threonine-proteinphosphatasePP1-gammacatalyticsubunitOS=Homosapien…	;;;;;;	12	10	2	2	38.1	33.773							47289000									Identified
Q6IBS5	Dihydrolipoyllysine-residue succinyltransferase component of 2-oxoglutarate dehydrogenase complex, mitochondrial (EC 2.3.1.61) (E2K)	DLST		tr|Q6IBS5|Q6IBS5_HUMANDLSTproteinOS=HomosapiensOX=9606GN=DLSTPE=2SV=1;tr|A0A024R6C9|A0A024R6C9_HUMANDihydrolipoamideS-succinyltransferase(E2componentof2-oxo-glutaratecomplex),isoformCRA_aOS=HomosapiensOX=9606GN=DLSTPE=4SV=1;sp|P36957|ODO2_HUMANDihydrolipoyllysine-residuesuccinyltransferasecomponentof2-oxoglutaratedehydrogenasecomplex,mitochondrialOS=HomosapiensOX=9606GN=DLSTPE=1SV=4;tr|Q86TQ8|Q86…	;;;;	11	5	5	5	14.6	48.819		115000000	96639000													Quantified
H0YLA2	Signal recognition particle 14 kDa protein	SRP14		tr|H0YLA2|H0YLA2_HUMANSignalrecognitionparticle14kDaproteinOS=HomosapiensOX=9606GN=SRP14PE=1SV=1;sp|P37108|SRP14_HUMANSignalrecognitionparticle14kDaproteinOS=HomosapiensOX=9606GN=SRP14PE=1SV=2	;	2	2	2	2	23.5	13.058			147450000													Identified
X6RJP6	Transgelin-2 (Fragment)	TAGLN2		tr|X6RJP6|X6RJP6_HUMANTransgelin-2(Fragment)OS=HomosapiensOX=9606GN=TAGLN2PE=1SV=1;tr|A0A384MTL2|A0A384MTL2_HUMANTransgelinOS=HomosapiensOX=9606PE=2SV=1;sp|P37802|TAGL2_HUMANTransgelin-2OS=HomosapiensOX=9606GN=TAGLN2PE=1SV=3;tr|B7Z5A2|B7Z5A2_HUMANcDNAFLJ57759,moderatelysimilartoTransgelin-2OS=HomosapiensOX=9606PE=2SV=1	;;	4	10	10	10	60.4	21.086	384810000	357920000	362350000	231390000	208340000	339400000	201510000		134550000	176010000	201940000	261440000		300860000	351860000	Quantified
A0A140VK56	Transaldolase (EC 2.2.1.2)		FUNCTION: Transaldolase is important for the balance of metabolites in the pentose-phosphate pathway. {ECO:0000256|RuleBase:RU000501}.	tr|A0A140VK56|A0A140VK56_HUMANTransaldolaseOS=HomosapiensOX=9606PE=2SV=1;sp|P37837|TALDO_HUMANTransaldolaseOS=HomosapiensOX=9606GN=TALDO1PE=1SV=2;tr|F2Z393|F2Z393_HUMANTransaldolaseOS=HomosapiensOX=9606GN=TALDO1PE=1SV=1;tr|B4DID5|B4DID5_HUMANTransaldolase1,isoformCRA_cOS=HomosapiensOX=9606GN=TALDO1PE=2SV=1	;;	4	10	10	10	29.1	37.54	231720000	313090000					385820000	696020000	338620000							Quantified
H3BT71	RNA-binding motif protein, X chromosome	RBMX		tr|H3BT71|H3BT71_HUMANRNA-bindingmotifprotein,XchromosomeOS=HomosapiensOX=9606GN=RBMXPE=1SV=1;sp|P38159|RBMX_HUMANRNA-bindingmotifprotein,XchromosomeOS=HomosapiensOX=9606GN=RBMXPE=1SV=3;tr|H3BR27|H3BR27_HUMANRNA-bindingmotifprotein,XchromosomeOS=HomosapiensOX=9606GN=RBMXPE=1SV=1;tr|A0A1B0GUK8|A0A1B0GUK8_HUMANRNA-bindingmotifprotein,X-linked-like-1(Fragment)OS=HomosapiensOX=9606GN=RBMXL1PE=1SV=1;t…	;;;;;;;;;;	12	4	4	4	16.2	32.197													222190000		273080000	Quantified
P38606	V-type proton ATPase catalytic subunit A (V-ATPase subunit A) (EC 7.1.2.2) (V-ATPase 69 kDa subunit) (Vacuolar ATPase isoform VA68) (Vacuolar proton pump subunit alpha)	ATP6V1A ATP6A1 ATP6V1A1 VPP2	FUNCTION: Catalytic subunit of the peripheral V1 complex of vacuolar ATPase. V-ATPase vacuolar ATPase is responsible for acidifying a variety of intracellular compartments in eukaryotic cells. In aerobic conditions, involved in intracellular iron homeostasis, thus triggering the activity of Fe(2+) prolyl hydroxylase (PHD) enzymes, and leading to HIF1A hydroxylation and subsequent proteasomal degr…	sp|P38606|VATA_HUMANV-typeprotonATPasecatalyticsubunitAOS=HomosapiensOX=9606GN=ATP6V1APE=1SV=2;tr|C9JA17|C9JA17_HUMANV-typeprotonATPasecatalyticsubunitA(Fragment)OS=HomosapiensOX=9606GN=ATP6V1APE=1SV=8;tr|C9JVW8|C9JVW8_HUMANV-typeprotonATPasecatalyticsubunitA(Fragment)OS=HomosapiensOX=9606GN=ATP6V1APE=1SV=1;tr|B7Z2V6|B7Z2V6_HUMANcDNAFLJ53889,highlysimilartoVacuolarATPsynthasecatalyticsubunitA,ubi…		4	9	9	9	19.6	68.303	427050000	384160000	374100000				391460000	645840000	485890000		193930000					Quantified
B7Z1V7	cDNA FLJ51811, highly similar to Stress-70 protein, mitochondrial			tr|B7Z1V7|B7Z1V7_HUMANcDNAFLJ51811,highlysimilartoStress-70protein,mitochondrialOS=HomosapiensOX=9606PE=2SV=1;tr|B7Z4T3|B7Z4T3_HUMANcDNAFLJ51903,highlysimilartoStress-70protein,mitochondrialOS=HomosapiensOX=9606PE=2SV=1;tr|B7Z4V2|B7Z4V2_HUMANcDNAFLJ51907,highlysimilartoStress-70protein,mitochondrialOS=HomosapiensOX=9606PE=2SV=1;tr|V9HW84|V9HW84_HUMANEpididymissecretoryspermbindingproteinLi124mOS=…	;;;;;;;	9	3	3	3	8	47.362								40066000								Identified
A0A024R8W0	RNA helicase (EC 3.6.4.13)	DDX48 hCG_28565		tr|A0A024R8W0|A0A024R8W0_HUMANDEAD(Asp-Glu-Ala-Asp)boxpolypeptide48,isoformCRA_aOS=HomosapiensOX=9606GN=DDX48PE=3SV=1;sp|P38919|IF4A3_HUMANEukaryoticinitiationfactor4A-IIIOS=HomosapiensOX=9606GN=EIF4A3PE=1SV=4;tr|I3L3H2|I3L3H2_HUMANEukaryoticinitiationfactor4A-IIIOS=HomosapiensOX=9606GN=EIF4A3PE=1SV=2	;;	3	8	6	6	20.9	46.871		109790000	127280000				137010000	177010000	147100000		119980000					Quantified
B0ZBD0	40S ribosomal protein S19	RPS19 hCG_1995572		tr|B0ZBD0|B0ZBD0_HUMAN40SribosomalproteinS19OS=HomosapiensOX=9606GN=RPS19PE=2SV=1;sp|P39019|RS19_HUMAN40SribosomalproteinS19OS=HomosapiensOX=9606GN=RPS19PE=1SV=2;tr|Q8WVX7|Q8WVX7_HUMANRibosomalproteinS19(Fragment)OS=HomosapiensOX=9606PE=2SV=1;tr|M0R2L9|M0R2L9_HUMAN40SribosomalproteinS19(Fragment)OS=HomosapiensOX=9606GN=RPS19PE=1SV=1;tr|A0A075B6E2|A0A075B6E2_HUMAN40SribosomalproteinS19OS=Homosapie…	;;;;;;	7	4	4	4	25.5	16.06								221280000	96915000			170460000	277830000	619830000	572990000	Quantified
P39023	60S ribosomal protein L3 (HIV-1 TAR RNA-binding protein B) (TARBP-B) (Large ribosomal subunit protein uL3)	RPL3 OK/SW-cl.32	FUNCTION: The L3 protein is a component of the large subunit of cytoplasmic ribosomes. {ECO:0000305|PubMed:12962325}.	sp|P39023|RL3_HUMAN60SribosomalproteinL3OS=HomosapiensOX=9606GN=RPL3PE=1SV=2;tr|B3KS36|B3KS36_HUMANcDNAFLJ35376fis,cloneSKMUS2004044,highlysimilartoHomosapiensribosomalproteinL3(RPL3),transcriptvariant2,mRNAOS=HomosapiensOX=9606PE=2SV=1;tr|Q8TBW1|Q8TBW1_HUMANUncharacterizedprotein(Fragment)OS=HomosapiensOX=9606PE=2SV=1;tr|Q96QL0|Q96QL0_HUMANRibosomalproteinL3OS=HomosapiensOX=9606GN=RPL3PE=2SV=1;t…	;;;;;;;;;	15	10	10	10	29.8	46.108	348570000	270350000	341470000	240120000	318890000	225890000	411610000	636700000	404590000	302210000	516260000	565770000	207170000	528890000	307590000	Quantified
D3DSM4	Collagen, type XVIII, alpha 1, isoform CRA_d	COL18A1 hCG_1647196		tr|D3DSM4|D3DSM4_HUMANCollagen,typeXVIII,alpha1,isoformCRA_dOS=HomosapiensOX=9606GN=COL18A1PE=4SV=1;tr|D3DSM5|D3DSM5_HUMANCollagen,typeXVIII,alpha1,isoformCRA_bOS=HomosapiensOX=9606GN=COL18A1PE=4SV=1;sp|P39060|COIA1_HUMANCollagenalpha-1(XVIII)chainOS=HomosapiensOX=9606GN=COL18A1PE=1SV=5;tr|H7BXV5|H7BXV5_HUMANCollagenalpha-1(XVIII)chain(Fragment)OS=HomosapiensOX=9606GN=COL18A1PE=1SV=1;tr|Q8NG19|Q8…	;;;;;	6	20	20	20	19.5	135.51		53591000		7500300000	7980700000	6418000000				3587400000	2271500000	3080200000			132280000	Quantified
B4DWZ4	Flap endonuclease 1 (FEN-1) (EC 3.1.-.-) (Flap structure-specific endonuclease 1)	FEN1	FUNCTION: Structure-specific nuclease with 5'-flap endonuclease and 5'-3' exonuclease activities involved in DNA replication and repair. During DNA replication, cleaves the 5'-overhanging flap structure that is generated by displacement synthesis when DNA polymerase encounters the 5'-end of a downstream Okazaki fragment. It enters the flap from the 5'-end and then tracks to cleave the flap base, …	tr|B4DWZ4|B4DWZ4_HUMANFlapendonuclease1OS=HomosapiensOX=9606GN=FEN1PE=2SV=1;tr|Q6FHX6|Q6FHX6_HUMANFlapendonuclease1OS=HomosapiensOX=9606GN=FEN1PE=2SV=1;sp|P39748|FEN1_HUMANFlapendonuclease1OS=HomosapiensOX=9606GN=FEN1PE=1SV=1;tr|I3L3E9|I3L3E9_HUMANFlapendonuclease1(Fragment)OS=HomosapiensOX=9606GN=FEN1PE=1SV=1	;;;	4	3	2	2	10.2	38.791								67173000								Identified
B2R9K8	cDNA, FLJ94440, highly similar to Homo sapiens chaperonin containing TCP1, subunit 6A (zeta 1)(CCT6A), mRNA			tr|B2R9K8|B2R9K8_HUMANcDNA,FLJ94440,highlysimilartoHomosapienschaperonincontainingTCP1,subunit6A(zeta1)(CCT6A),mRNAOS=HomosapiensOX=9606PE=2SV=1;tr|A0A024RDL1|A0A024RDL1_HUMANChaperonincontainingTCP1,subunit6A(Zeta1),isoformCRA_aOS=HomosapiensOX=9606GN=CCT6APE=3SV=1;sp|P40227|TCPZ_HUMANT-complexprotein1subunitzetaOS=HomosapiensOX=9606GN=CCT6APE=1SV=3;tr|A1JUI8|A1JUI8_HUMANChaperoninsubunit6A(Frag…	;;;;;	8	22	22	1	52.5	57.965	2016800000	2212500000	1864300000	795430000	1084800000	899280000	2760000000	4403900000	3122100000	2051200000	2695400000	2651100000	262240000	1413200000	765020000	Quantified
Q6FH49	NNMT protein (Nicotinamide N-methyltransferase) (Nicotinamide N-methyltransferase, isoform CRA_a)	NNMT hCG_39357		tr|Q6FH49|Q6FH49_HUMANNNMTproteinOS=HomosapiensOX=9606GN=NNMTPE=2SV=1;sp|P40261|NNMT_HUMANNicotinamideN-methyltransferaseOS=HomosapiensOX=9606GN=NNMTPE=1SV=1	;	2	1	1	1	4.5	29.574						13236000										Identified
Q5QTS3	60S ribosomal protein L13a			tr|Q5QTS3|Q5QTS3_HUMANFWP004OS=HomosapiensOX=9606PE=2SV=1;tr|Q53H34|Q53H34_HUMANRibosomalproteinL13avariant(Fragment)OS=HomosapiensOX=9606PE=2SV=1;tr|A0A384ME37|A0A384ME37_HUMANEpididymissecretoryspermbindingproteinOS=HomosapiensOX=9606PE=2SV=1;sp|P40429|RL13A_HUMAN60SribosomalproteinL13aOS=HomosapiensOX=9606GN=RPL13APE=1SV=2;tr|Q9BSQ6|Q9BSQ6_HUMANRPL13Aprotein(Fragment)OS=HomosapiensOX=9606GN=RP…	;;;;;;;	12	4	4	4	20.7	23.662	134480000		76871000	182320000			236350000	170120000	232910000	203840000	195400000	229810000		286480000	216140000	Quantified
B8ZZ51	Malate dehydrogenase, cytoplasmic	MDH1		tr|B8ZZ51|B8ZZ51_HUMANMalatedehydrogenase,cytoplasmicOS=HomosapiensOX=9606GN=MDH1PE=1SV=1;tr|B9A041|B9A041_HUMANMalatedehydrogenase,cytoplasmicOS=HomosapiensOX=9606GN=MDH1PE=1SV=1;tr|V9HWF2|V9HWF2_HUMANMalatedehydrogenaseOS=HomosapiensOX=9606GN=HEL-S-32PE=2SV=1;sp|P40925|MDHC_HUMANMalatedehydrogenase,cytoplasmicOS=HomosapiensOX=9606GN=MDH1PE=1SV=4;tr|A0A5K1VW95|A0A5K1VW95_HUMANMalatedehydrogenase…	;;;;	5	1	1	1	7.1	18.689															88082000	Identified
Q0QF37	Malate dehydrogenase (EC 1.1.1.37) (Fragment)	MDH2		tr|Q0QF37|Q0QF37_HUMANMalatedehydrogenase(Fragment)OS=HomosapiensOX=9606GN=MDH2PE=2SV=1;tr|Q75MT9|Q75MT9_HUMANMalatedehydrogenase(Fragment)OS=HomosapiensOX=9606GN=MDH2PE=3SV=1;tr|Q6FHZ0|Q6FHZ0_HUMANMalatedehydrogenaseOS=HomosapiensOX=9606GN=MDH2PE=2SV=1;tr|A0A024R4K3|A0A024R4K3_HUMANMalatedehydrogenaseOS=HomosapiensOX=9606GN=MDH2PE=2SV=1;sp|P40926|MDHM_HUMANMalatedehydrogenase,mitochondrialOS=Hom…	;;;;;;	7	4	4	4	17.7	31.969	50387000							112080000								Identified
P41091	Eukaryotic translation initiation factor 2 subunit 3 (EC 3.6.5.3) (Eukaryotic translation initiation factor 2 subunit gamma X) (eIF-2-gamma X) (eIF-2gX)	EIF2S3 EIF2G	FUNCTION: As a subunit of eukaryotic initiation factor 2 (eIF-2), involved in the early steps of protein synthesis. In the presence of GTP, eIF-2 forms a ternary complex with initiator tRNA Met-tRNAi and then recruits the 40S ribosomal complex and initiation factors eIF-1, eIF-1A and eIF-3 to form the 43S pre-initiation complex (43S PIC), a step that determines the rate of protein translation. Th…	sp|P41091|IF2G_HUMANEukaryotictranslationinitiationfactor2subunit3OS=HomosapiensOX=9606GN=EIF2S3PE=1SV=3;sp|Q2VIR3|IF2GL_HUMANEukaryotictranslationinitiationfactor2subunit3BOS=HomosapiensOX=9606GN=EIF2S3BPE=2SV=2;tr|H7BZU1|H7BZU1_HUMANEukaryotictranslationinitiationfactor2subunit3(Fragment)OS=HomosapiensOX=9606GN=EIF2S3PE=1SV=1	;	3	16	16	16	44.9	51.109	387990000	529590000	469080000	130380000	479490000	373760000	1160200000	1533600000	1041400000	650980000	508530000	732770000			404390000	Quantified
F5H364	Protein Wnt (Fragment)	WNT5B	FUNCTION: Ligand for members of the frizzled family of seven transmembrane receptors. {ECO:0000256|RuleBase:RU003500}.	tr|F5H364|F5H364_HUMANProteinWnt(Fragment)OS=HomosapiensOX=9606GN=WNT5BPE=1SV=1;tr|C9J8I8|C9J8I8_HUMANProteinWnt(Fragment)OS=HomosapiensOX=9606GN=WNT5APE=1SV=1;tr|F5H7Q6|F5H7Q6_HUMANProteinWnt(Fragment)OS=HomosapiensOX=9606GN=WNT5BPE=1SV=8;tr|Q59G81|Q59G81_HUMANProteinWnt(Fragment)OS=HomosapiensOX=9606PE=2SV=1;sp|Q9H1J7|WNT5B_HUMANProteinWnt-5bOS=HomosapiensOX=9606GN=WNT5BPE=2SV=2;tr|A0A024R316|A…	;;;;;;;;	9	1	1	1	7	17.338															46009000	Identified
A0A090N8G0	Diadenosine tetraphosphate synthetase (EC 6.1.1.14) (Glycine--tRNA ligase)	GARS tcag7.674		tr|A0A090N8G0|A0A090N8G0_HUMANGlycyl-tRNAsynthetaseOS=HomosapiensOX=9606GN=GARSPE=4SV=1;sp|P41250|GARS_HUMANGlycine--tRNAligaseOS=HomosapiensOX=9606GN=GARS1PE=1SV=3;tr|Q75MN1|Q75MN1_HUMANUncharacterizedproteinGARS(Fragment)OS=HomosapiensOX=9606GN=GARSPE=4SV=1;tr|H7C443|H7C443_HUMANGlycine--tRNAligase(Fragment)OS=HomosapiensOX=9606GN=GARS1PE=1SV=1	;	4	18	18	18	32.1	77.53	319230000		331750000	119100000	230900000		1207200000	1845900000	646290000							Quantified
P41252	Isoleucine--tRNA ligase, cytoplasmic (EC 6.1.1.5) (Isoleucyl-tRNA synthetase) (IRS) (IleRS)	IARS1 IARS	FUNCTION: Catalyzes the specific attachment of an amino acid to its cognate tRNA in a 2 step reaction: the amino acid (AA) is first activated by ATP to form AA-AMP and then transferred to the acceptor end of the tRNA. {ECO:0000269|PubMed:8052601}.	sp|P41252|SYIC_HUMANIsoleucine--tRNAligase,cytoplasmicOS=HomosapiensOX=9606GN=IARS1PE=1SV=2;tr|Q59G75|Q59G75_HUMANIsoleucyl-tRNAsynthetase,cytoplasmicvariant(Fragment)OS=HomosapiensOX=9606PE=2SV=1;tr|A0A0A0MSX9|A0A0A0MSX9_HUMANIsoleucine--tRNAligase,cytoplasmicOS=HomosapiensOX=9606GN=IARS1PE=1SV=1;tr|Q7Z3U5|Q7Z3U5_HUMANUncharacterizedproteinDKFZp686L0869OS=HomosapiensOX=9606GN=DKFZp686L0869PE=2SV…	;;;;;;;	13	38	38	38	40.3	144.5	639370000	893720000	862950000	98417000	293440000	318560000	2829500000	3139800000	2340700000	74326000	644510000	600540000				Quantified
Q13841	Beta-centractin (Fragment)			tr|Q13841|Q13841_HUMANBeta-centractin(Fragment)OS=HomosapiensOX=9606PE=2SV=1;sp|P42025|ACTY_HUMANBeta-centractinOS=HomosapiensOX=9606GN=ACTR1BPE=1SV=1	;	2	3	2	2	18.5	37.096								113850000								Identified
A0A024RBH7	Thymopoietin, isoform CRA_a	TMPO hCG_2015322		tr|A0A024RBH7|A0A024RBH7_HUMANThymopoietin,isoformCRA_aOS=HomosapiensOX=9606GN=TMPOPE=4SV=1;tr|G5E972|G5E972_HUMANLamina-associatedpolypeptide2,isoformsbeta/gammaOS=HomosapiensOX=9606GN=TMPOPE=1SV=1;tr|A0A024RBE7|A0A024RBE7_HUMANThymopoietin,isoformCRA_cOS=HomosapiensOX=9606GN=TMPOPE=4SV=1;sp|P42167|LAP2B_HUMANLamina-associatedpolypeptide2,isoformsbeta/gammaOS=HomosapiensOX=9606GN=TMPOPE=1SV=2;sp…	;;;;;;	7	2	2	2	7.2	38.737			101810000													Identified
J3KPM9	Signal transducer and activator of transcription	STAT1		tr|J3KPM9|J3KPM9_HUMANSignaltransducerandactivatoroftranscriptionOS=HomosapiensOX=9606GN=STAT1PE=1SV=1;sp|P42224|STAT1_HUMANSignaltransducerandactivatoroftranscription1-alpha/betaOS=HomosapiensOX=9606GN=STAT1PE=1SV=2	;	2	1	1	1	1.7	83.359																Identified
A8K6I4	cDNA FLJ76877, highly similar to Homo sapiens superkiller viralicidic activity 2-like 2 (SKIV2L2), mRNA			tr|A8K6I4|A8K6I4_HUMANcDNAFLJ76877,highlysimilartoHomosapienssuperkillerviralicidicactivity2-like2(SKIV2L2),mRNAOS=HomosapiensOX=9606PE=2SV=1;sp|P42285|MTREX_HUMANExosomeRNAhelicaseMTR4OS=HomosapiensOX=9606GN=MTREXPE=1SV=3;tr|B4E3M6|B4E3M6_HUMANcDNAFLJ55446,highlysimilartoSuperkillerviralicidicactivity2-like2OS=HomosapiensOX=9606PE=2SV=1	;;	3	3	3	3	4.4	117.9								108020000								Identified
P42677	40S ribosomal protein S27 (Metallopan-stimulin 1) (MPS-1) (Small ribosomal subunit protein eS27)	RPS27 MPS1	FUNCTION: Component of the small ribosomal subunit (PubMed:8706699). Required for proper rRNA processing and maturation of 18S rRNAs (PubMed:25424902). {ECO:0000269|PubMed:25424902, ECO:0000305|PubMed:8706699}.	sp|P42677|RS27_HUMAN40SribosomalproteinS27OS=HomosapiensOX=9606GN=RPS27PE=1SV=3;sp|Q71UM5|RS27L_HUMAN40SribosomalproteinS27-likeOS=HomosapiensOX=9606GN=RPS27LPE=1SV=3;tr|H0YMV8|H0YMV8_HUMAN40SribosomalproteinS27OS=HomosapiensOX=9606GN=RPS27LPE=1SV=1;tr|A4D1G5|A4D1G5_HUMAN40SribosomalproteinS27OS=HomosapiensOX=9606GN=LOC392748PE=3SV=1;tr|C9J1C5|C9J1C5_HUMAN40SribosomalproteinS27OS=HomosapiensOX=96…	;;;	6	3	3	3	38.1	9.461	139940000	198490000	210450000			141360000		208650000	186010000					222860000	192240000	Quantified
B4DSR0	cDNA FLJ60080, highly similar to 130 kDa leucine-rich protein (LRP 130) (Fragment)			tr|B4DSR0|B4DSR0_HUMANcDNAFLJ60080,highlysimilarto130kDaleucine-richprotein(LRP130)(Fragment)OS=HomosapiensOX=9606PE=2SV=1;tr|E5KNY5|E5KNY5_HUMANLeucine-richPPR-motifcontainingOS=HomosapiensOX=9606GN=LRPPRCPE=4SV=1;sp|P42704|LPPRC_HUMANLeucine-richPPRmotif-containingprotein,mitochondrialOS=HomosapiensOX=9606GN=LRPPRCPE=1SV=3	;;	3	1	1	1	1.6	123.25								28632000								Identified
F2Z388	60S ribosomal protein L35	RPL35		tr|F2Z388|F2Z388_HUMAN60SribosomalproteinL35OS=HomosapiensOX=9606GN=RPL35PE=1SV=1;sp|P42766|RL35_HUMAN60SribosomalproteinL35OS=HomosapiensOX=9606GN=RPL35PE=1SV=2;tr|A0A024R866|A0A024R866_HUMANRibosomalproteinL35,isoformCRA_aOS=HomosapiensOX=9606GN=RPL35PE=3SV=1	;;	3	1	1	1	10.4	10.645															47673000	Identified
P43034	Platelet-activating factor acetylhydrolase IB subunit beta (Lissencephaly-1 protein) (LIS-1) (PAF acetylhydrolase 45 kDa subunit) (PAF-AH 45 kDa subunit) (PAF-AH alpha) (PAFAH alpha)	PAFAH1B1 LIS1 MDCR MDS PAFAHA	FUNCTION: Required for proper activation of Rho GTPases and actin polymerization at the leading edge of locomoting cerebellar neurons and postmigratory hippocampal neurons in response to calcium influx triggered via NMDA receptors. Non-catalytic subunit of an acetylhydrolase complex which inactivates platelet-activating factor (PAF) by removing the acetyl group at the SN-2 position (By similarity…	sp|P43034|LIS1_HUMANPlatelet-activatingfactoracetylhydrolaseIBsubunitalphaOS=HomosapiensOX=9606GN=PAFAH1B1PE=1SV=2;tr|B4DZN3|B4DZN3_HUMANcDNAFLJ51164,highlysimilartoPlatelet-activatingfactoracetylhydrolaseIBalphasubunitOS=HomosapiensOX=9606PE=2SV=1;tr|B4DF38|B4DF38_HUMANcDNAFLJ52123,highlysimilartoPlatelet-activatingfactoracetylhydrolaseIBalphasubunitOS=HomosapiensOX=9606PE=2SV=1;tr|I3L3N5|I3L3N5…		5	13	13	13	45.4	46.637	499540000	536010000	589940000	421770000	572930000	483390000	249730000	366960000	300000000	342860000	361700000	413240000			211490000	Quantified
Q68D11	Uncharacterized protein DKFZp686K23100	DKFZp686K23100		tr|Q68D11|Q68D11_HUMANUncharacterizedproteinDKFZp686K23100OS=HomosapiensOX=9606GN=DKFZp686K23100PE=2SV=1;tr|A0A0R4J2E8|A0A0R4J2E8_HUMANMatrin-3OS=HomosapiensOX=9606GN=MATR3PE=1SV=1;sp|P43243|MATR3_HUMANMatrin-3OS=HomosapiensOX=9606GN=MATR3PE=1SV=2;tr|A8MXP9|A8MXP9_HUMANMatrin-3OS=HomosapiensOX=9606GN=MATR3PE=1SV=1;tr|D6REM6|D6REM6_HUMANMatrin-3OS=HomosapiensOX=9606GN=MATR3PE=1SV=1;tr|D6R991|D6R99…	;;;;;	26	13	13	13	22.1	94.465	290950000	444730000	312660000				359260000	523850000	342440000		168500000	208360000			248800000	Quantified
A0A140VK94	RAN binding protein 1, isoform CRA_g (Testis secretory sperm-binding protein Li 221n)	RANBP1 hCG_17886		tr|A0A140VK94|A0A140VK94_HUMANRANbindingprotein1,isoformCRA_gOS=HomosapiensOX=9606GN=RANBP1PE=2SV=1;sp|P43487|RANG_HUMANRan-specificGTPase-activatingproteinOS=HomosapiensOX=9606GN=RANBP1PE=1SV=1;tr|F6WQW2|F6WQW2_HUMANRan-specificGTPase-activatingproteinOS=HomosapiensOX=9606GN=RANBP1PE=1SV=1;tr|C9JXG8|C9JXG8_HUMANRan-specificGTPase-activatingprotein(Fragment)OS=HomosapiensOX=9606GN=RANBP1PE=1SV=2;…	;;;;;;;;;	12	3	3	3	15.4	23.31															116830000	Identified
A0A024R718	Nicotinamide phosphoribosyltransferase (NAmPRTase) (EC 2.4.2.12)	PBEF1 hCG_18025		tr|A0A024R718|A0A024R718_HUMANNicotinamidephosphoribosyltransferaseOS=HomosapiensOX=9606GN=PBEF1PE=3SV=1;sp|P43490|NAMPT_HUMANNicotinamidephosphoribosyltransferaseOS=HomosapiensOX=9606GN=NAMPTPE=1SV=1;tr|Q658Z1|Q658Z1_HUMANUncharacterizedproteinDKFZp666B131(Fragment)OS=HomosapiensOX=9606GN=DKFZp666B131PE=2SV=1;tr|B7Z8W6|B7Z8W6_HUMANcDNAFLJ55038,highlysimilartoNicotinamidephosphoribosyltransferase…	;;;;	5	2	2	2	10.2	55.52								119250000								Identified
A8K2M0	26S proteasome AAA-ATPase subunit RPT3 (26S proteasome regulatory subunit 6B) (Proteasome 26S subunit ATPase 4)	PSMC4 hCG_43346		tr|A8K2M0|A8K2M0_HUMANProteasome(Prosome,macropain)26Ssubunit,ATPase,4,isoformCRA_bOS=HomosapiensOX=9606GN=PSMC4PE=2SV=1;sp|P43686|PRS6B_HUMAN26Sproteasomeregulatorysubunit6BOS=HomosapiensOX=9606GN=PSMC4PE=1SV=2	;	2	14	14	14	40.4	47.366	378560000	497100000	411170000	327440000	225810000	349240000	1017200000	1169000000	1061800000		279900000	372330000				Quantified
Q53H33	Collagenase 3 (Matrix metalloproteinase-13) (Fragment)			tr|Q53H33|Q53H33_HUMANMatrixmetalloproteinase13preproproteinvariant(Fragment)OS=HomosapiensOX=9606PE=2SV=1;sp|P45452|MMP13_HUMANCollagenase3OS=HomosapiensOX=9606GN=MMP13PE=1SV=1;tr|Q7Z5M1|Q7Z5M1_HUMANCollagenase-3splicevariantCOL3-9B-2OS=HomosapiensOX=9606PE=2SV=1;tr|G5E971|G5E971_HUMANCollagenase3OS=HomosapiensOX=9606GN=MMP13PE=1SV=1;tr|Q7Z5M0|Q7Z5M0_HUMANCollagenase3OS=HomosapiensOX=9606GN=MMP1…	;;;;	6	11	11	11	29.5	53.803										769870000	836990000	814640000				Quantified
V9HWG0	Chromobox homolog 5 (HP1 alpha homolog, Drosophila), isoform CRA_b (Epididymis luminal protein 25)	HEL25 CBX5 hCG_2018191		tr|V9HWG0|V9HWG0_HUMANChromoboxhomolog5(HP1alphahomolog,Drosophila),isoformCRA_bOS=HomosapiensOX=9606GN=HEL25PE=1SV=1;tr|Q6I9T7|Q6I9T7_HUMANCBX5proteinOS=HomosapiensOX=9606GN=CBX5PE=2SV=1;sp|P45973|CBX5_HUMANChromoboxproteinhomolog5OS=HomosapiensOX=9606GN=CBX5PE=1SV=1	;;	3	1	1	1	5.8	22.225															85402000	Identified
A0A140VJZ1	Ubiquitin carboxyl-terminal hydrolase (EC 3.4.19.12)		FUNCTION: Deubiquitinating enzyme that removes conjugated ubiquitin from specific proteins to regulate different cellular processes. {ECO:0000256|RuleBase:RU366025}.	tr|A0A140VJZ1|A0A140VJZ1_HUMANUbiquitincarboxyl-terminalhydrolaseOS=HomosapiensOX=9606PE=2SV=1;sp|P45974|UBP5_HUMANUbiquitincarboxyl-terminalhydrolase5OS=HomosapiensOX=9606GN=USP5PE=1SV=2	;	2	3	3	3	5.4	95.785		81095000	84902000													Quantified
A0A024RAV2	ATP-dependent DNA helicase (EC 3.6.4.12)	RECQL hCG_2009728		tr|A0A024RAV2|A0A024RAV2_HUMANATP-dependentDNAhelicaseOS=HomosapiensOX=9606GN=RECQLPE=3SV=1;sp|P46063|RECQ1_HUMANATP-dependentDNAhelicaseQ1OS=HomosapiensOX=9606GN=RECQLPE=1SV=3;tr|F5H2L2|F5H2L2_HUMANATP-dependentDNAhelicaseQ1(Fragment)OS=HomosapiensOX=9606GN=RECQLPE=1SV=1;tr|F8WA66|F8WA66_HUMANATP-dependentDNAhelicaseQ1(Fragment)OS=HomosapiensOX=9606GN=RECQLPE=1SV=1;tr|F8WD97|F8WD97_HUMANATP-depe…	;	7	6	6	6	14.5	73.457	102300000	123330000						249300000								Quantified
P46087	Probable 28S rRNA (cytosine(4447)-C(5))-methyltransferase (EC 2.1.1.-) (Nucleolar protein 1) (Nucleolar protein 2 homolog) (Proliferating-cell nucleolar antigen p120) (Proliferation-associated nucleolar protein p120)	NOP2 NOL1 NSUN1	FUNCTION: Involved in ribosomal large subunit assembly (PubMed:24120868). S-adenosyl-L-methionine-dependent methyltransferase that specifically methylates the C(5) position of cytosine 4447 in 28S rRNA (Probable). May play a role in the regulation of the cell cycle and the increased nucleolar activity that is associated with the cell proliferation (Probable). {ECO:0000269|PubMed:24120868, ECO:000…	sp|P46087|NOP2_HUMANProbable28SrRNA(cytosine(4447)-C(5))-methyltransferaseOS=HomosapiensOX=9606GN=NOP2PE=1SV=2;tr|F5GYR3|F5GYR3_HUMANProbable28SrRNA(cytosine(4447)-C(5))-methyltransferase(Fragment)OS=HomosapiensOX=9606GN=NOP2PE=1SV=1;tr|F5H5X6|F5H5X6_HUMANProbable28SrRNA(cytosine(4447)-C(5))-methyltransferase(Fragment)OS=HomosapiensOX=9606GN=NOP2PE=1SV=1		3	5	5	5	7.6	89.301							72799000		107730000							Quantified
F6S6P2	BCL2-associated athanogene 6 (HLA-B-associated transcript 3) (Large proline-rich protein BAG6) (Fragment)	BAG6		tr|F6S6P2|F6S6P2_HUMANLargeproline-richproteinBAG6(Fragment)OS=HomosapiensOX=9606GN=BAG6PE=1SV=1;tr|X6REW1|X6REW1_HUMANLargeproline-richproteinBAG6(Fragment)OS=HomosapiensOX=9606GN=BAG6PE=1SV=7;tr|A0A0G2JJM1|A0A0G2JJM1_HUMANLargeproline-richproteinBAG6(Fragment)OS=HomosapiensOX=9606GN=BAG6PE=1SV=4;tr|A0A0G2JL47|A0A0G2JL47_HUMANLargeproline-richproteinBAG6OS=HomosapiensOX=9606GN=BAG6PE=1SV=1;tr|A0…	;;;;;;;;	9	1	1	1	2.5	54.67								19330000								Identified
B7Z9U2	Vesicle-fusing ATPase (EC 3.6.4.6)		FUNCTION: Required for vesicle-mediated transport. Catalyzes the fusion of transport vesicles within the Golgi cisternae. Is also required for transport from the endoplasmic reticulum to the Golgi stack. Seems to function as a fusion protein required for the delivery of cargo proteins to all compartments of the Golgi stack independent of vesicle origin. {ECO:0000256|RuleBase:RU367045}.	tr|B7Z9U2|B7Z9U2_HUMANcDNA,FLJ78956,highlysimilartoVesicle-fusingATPaseOS=HomosapiensOX=9606PE=2SV=1;tr|B4DH19|B4DH19_HUMANcDNAFLJ54615,highlysimilartoVesicle-fusingATPaseOS=HomosapiensOX=9606PE=2SV=1;tr|B4DSK5|B4DSK5_HUMANcDNAFLJ54381,highlysimilartoVesicle-fusingATPaseOS=HomosapiensOX=9606PE=2SV=1;tr|I3L0N3|I3L0N3_HUMANVesicle-fusingATPaseOS=HomosapiensOX=9606GN=NSFPE=1SV=1;tr|B7Z5J7|B7Z5J7_HUM…	;;;;;;;;;	13	6	6	6	11.4	72.228							134590000	250930000	185690000							Quantified
E9PJD9	60S ribosomal protein L27a	RPL27A		tr|E9PJD9|E9PJD9_HUMAN60SribosomalproteinL27aOS=HomosapiensOX=9606GN=RPL27APE=1SV=1;tr|Q9BQQ5|Q9BQQ5_HUMANRibosomalproteinL27aOS=HomosapiensOX=9606GN=L27aPE=4SV=1;tr|E9PLL6|E9PLL6_HUMAN60SribosomalproteinL27aOS=HomosapiensOX=9606GN=RPL27APE=1SV=1;tr|Q6NZ52|Q6NZ52_HUMANRibosomalproteinL27aOS=HomosapiensOX=9606GN=RPL27APE=2SV=1;sp|P46776|RL27A_HUMAN60SribosomalproteinL27aOS=HomosapiensOX=9606GN=RPL…	;;;;	6	3	3	3	36.3	10.127							198400000		207320000		227170000					Quantified
A0A2R8Y6J3	60S ribosomal protein L5 (Fragment)	RPL5		tr|A0A2R8Y6J3|A0A2R8Y6J3_HUMAN60SribosomalproteinL5(Fragment)OS=HomosapiensOX=9606GN=RPL5PE=1SV=1;tr|B3KTM6|B3KTM6_HUMANRibosomalproteinL5,isoformCRA_bOS=HomosapiensOX=9606GN=RPL5PE=2SV=1;tr|A2RUM7|A2RUM7_HUMANRibosomalproteinL5OS=HomosapiensOX=9606GN=RPL5PE=2SV=1;sp|P46777|RL5_HUMAN60SribosomalproteinL5OS=HomosapiensOX=9606GN=RPL5PE=1SV=3;tr|Q59GX9|Q59GX9_HUMANRibosomalproteinL5variant(Fragment)…	;;;;;;	8	6	6	6	32.4	27.045	542480000	415230000	377890000	209780000	234340000	207910000	559580000	440470000	453780000	250090000	220660000	224310000			328440000	Quantified
G3V1B3	60S ribosomal protein L21	RPL21 hCG_2020044		tr|G3V1B3|G3V1B3_HUMAN60SribosomalproteinL21OS=HomosapiensOX=9606GN=RPL21PE=1SV=1;tr|M0R181|M0R181_HUMAN60SribosomalproteinL21(Fragment)OS=HomosapiensOX=9606GN=RPL21PE=1SV=1;tr|Q6IAX2|Q6IAX2_HUMANRPL21proteinOS=HomosapiensOX=9606GN=RPL21PE=2SV=1;sp|P46778|RL21_HUMAN60SribosomalproteinL21OS=HomosapiensOX=9606GN=RPL21PE=1SV=2;tr|Q59GK9|Q59GK9_HUMANRibosomalproteinL21variant(Fragment)OS=HomosapiensO…	;;;;	5	3	3	3	39.1	9.8864	186060000	253560000	258900000		178580000	128010000	196950000	196980000	143680000	289420000	220890000	326800000	174160000	312530000	182240000	Quantified
H0YLP6	60S ribosomal protein L28	RPL28		tr|H0YLP6|H0YLP6_HUMAN60SribosomalproteinL28OS=HomosapiensOX=9606GN=RPL28PE=1SV=1;tr|H0YMF4|H0YMF4_HUMAN60SribosomalproteinL28OS=HomosapiensOX=9606GN=RPL28PE=1SV=1;sp|P46779|RL28_HUMAN60SribosomalproteinL28OS=HomosapiensOX=9606GN=RPL28PE=1SV=3;tr|H0YKD8|H0YKD8_HUMAN60SribosomalproteinL28OS=HomosapiensOX=9606GN=RPL28PE=1SV=1;tr|Q59F34|Q59F34_HUMANRibosomalproteinL28variant(Fragment)OS=HomosapiensO…	;;;;	5	3	3	3	36	9.657	137740000	94247000	107940000				114200000		143110000					296790000	182600000	Quantified
A0A024R4M0	40S ribosomal protein S9	RPS9 hCG_2009111		tr|A0A024R4M0|A0A024R4M0_HUMANRibosomalproteinS9,isoformCRA_aOS=HomosapiensOX=9606GN=RPS9PE=1SV=1;sp|P46781|RS9_HUMAN40SribosomalproteinS9OS=HomosapiensOX=9606GN=RPS9PE=1SV=3;tr|A5D904|A5D904_HUMANRPS9protein(Fragment)OS=HomosapiensOX=9606GN=RPS9PE=2SV=1;tr|B5MCT8|B5MCT8_HUMAN40SribosomalproteinS9OS=HomosapiensOX=9606GN=RPS9PE=1SV=1;tr|C9JM19|C9JM19_HUMAN40SribosomalproteinS9OS=HomosapiensOX=9606…	;;;;;	8	9	9	9	41.8	22.591	407200000	327150000	284260000		256300000	198900000	580130000	642480000	577540000	284150000	452780000	437850000	513460000	700580000	545390000	Quantified
M0R0F0	40S ribosomal protein S5 (Fragment)	RPS5		tr|M0R0F0|M0R0F0_HUMAN40SribosomalproteinS5(Fragment)OS=HomosapiensOX=9606GN=RPS5PE=1SV=1;tr|Q53G25|Q53G25_HUMANRibosomalproteinS5variant(Fragment)OS=HomosapiensOX=9606PE=2SV=1;tr|A0A024R4Q8|A0A024R4Q8_HUMANRibosomalproteinS5,isoformCRA_aOS=HomosapiensOX=9606GN=RPS5PE=3SV=1;sp|P46782|RS5_HUMAN40SribosomalproteinS5OS=HomosapiensOX=9606GN=RPS5PE=1SV=4;tr|M0R0R2|M0R0R2_HUMAN40SribosomalproteinS5OS=H…	;;;;;	7	6	6	6	31.5	22.391	316690000	235410000	377470000			255790000	325650000	716420000	408190000	238790000	209120000	372870000	407500000	426690000	344530000	Quantified
P46783	40S ribosomal protein S10 (Small ribosomal subunit protein eS10)	RPS10	FUNCTION: Component of the 40S ribosomal subunit.	sp|P46783|RS10_HUMAN40SribosomalproteinS10OS=HomosapiensOX=9606GN=RPS10PE=1SV=1;tr|A0A2R8Y6L3|A0A2R8Y6L3_HUMANRPS10-NUDT3readthrough(Fragment)OS=HomosapiensOX=9606GN=RPS10-NUDT3PE=4SV=1;tr|F6U211|F6U211_HUMAN40SribosomalproteinS10OS=HomosapiensOX=9606GN=RPS10PE=4SV=1;tr|Q59GE4|Q59GE4_HUMANRibosomalproteinS10variant(Fragment)OS=HomosapiensOX=9606PE=4SV=1;tr|A0A2R8Y7H1|A0A2R8Y7H1_HUMAN40Sribosomalp…	;;;;;;	7	4	4	1	27.3	18.898								152570000				124790000				Identified
A0A024RAM4	Microtubule-associated protein 1B, isoform CRA_b	MAP1B hCG_37848		tr|A0A024RAM4|A0A024RAM4_HUMANMicrotubule-associatedprotein1B,isoformCRA_bOS=HomosapiensOX=9606GN=MAP1BPE=4SV=1;sp|P46821|MAP1B_HUMANMicrotubule-associatedprotein1BOS=HomosapiensOX=9606GN=MAP1BPE=1SV=2;tr|A2BDK6|A2BDK6_HUMANMicrotubule-associatedprotein1BOS=HomosapiensOX=9606GN=MAP1BPE=2SV=1;tr|Q05BW8|Q05BW8_HUMANMAP1Bprotein(Fragment)OS=HomosapiensOX=9606GN=MAP1BPE=2SV=1;tr|D6RA32|D6RA32_HUMANMi…	;;;;;;;;;	17	16	16	16	9.5	270.62	918580000	1031500000	595480000					122270000								Quantified
A4QPB0	IQ motif containing GTPase activating protein 1	IQGAP1		tr|A4QPB0|A4QPB0_HUMANIQmotifcontainingGTPaseactivatingprotein1OS=HomosapiensOX=9606GN=IQGAP1PE=1SV=1;tr|A0A024RC65|A0A024RC65_HUMANHCG1991735,isoformCRA_aOS=HomosapiensOX=9606GN=hCG_1991735PE=4SV=1;sp|P46940|IQGA1_HUMANRasGTPase-activating-likeproteinIQGAP1OS=HomosapiensOX=9606GN=IQGAP1PE=1SV=1;tr|A0A0J9YXZ5|A0A0J9YXZ5_HUMANRasGTPase-activating-likeproteinIQGAP1OS=HomosapiensOX=9606GN=IQGAP1PE=1…	;;;;;;	23	17	17	17	13.4	189.28	185130000	175390000	232020000	197450000	211960000	266760000	218050000	282280000				204710000				Quantified
H0Y2X5	Aldehyde dehydrogenase 1 family, member A3, isoform CRA_b (Aldehyde dehydrogenase family 1 member A3)	ALDH1A3 hCG_28035		tr|H0Y2X5|H0Y2X5_HUMANAldehydedehydrogenase1family,memberA3,isoformCRA_bOS=HomosapiensOX=9606GN=ALDH1A3PE=1SV=1;tr|Q7Z3A2|Q7Z3A2_HUMANUncharacterizedproteinDKFZp686G1675(Fragment)OS=HomosapiensOX=9606GN=DKFZp686G1675PE=2SV=1;tr|B4DYU3|B4DYU3_HUMANcDNAFLJ57235,highlysimilartoAldehydedehydrogenase1A3OS=HomosapiensOX=9606PE=2SV=1;tr|B2R5T2|B2R5T2_HUMANcDNA,FLJ92608,highlysimilartoHomosapiensaldehyde…	;;;;;	6	1	1	1	3.2	44.256															55346000	Identified
A0A024R326	60S ribosomal protein L29	RPL29 hCG_2000325		tr|A0A024R326|A0A024R326_HUMAN60SribosomalproteinL29OS=HomosapiensOX=9606GN=RPL29PE=1SV=1;sp|P47914|RL29_HUMAN60SribosomalproteinL29OS=HomosapiensOX=9606GN=RPL29PE=1SV=2;tr|Q6IPI1|Q6IPI1_HUMAN60SribosomalproteinL29OS=HomosapiensOX=9606GN=RPL29PE=2SV=1;tr|A0A3B3ITT5|A0A3B3ITT5_HUMAN60SribosomalproteinL29OS=HomosapiensOX=9606GN=RPL29PE=1SV=1	;;;	4	1	1	1	9.6	17.553															58758000	Identified
A0A0M3HER1	LIM and senescent cell antigen-like-containing domain protein 1 (Fragment)	LIMS1		tr|A0A0M3HER1|A0A0M3HER1_HUMANLIMandsenescentcellantigen-like-containingdomainprotein1(Fragment)OS=HomosapiensOX=9606GN=LIMS1PE=1SV=1;sp|P48059|LIMS1_HUMANLIMandsenescentcellantigen-like-containingdomainprotein1OS=HomosapiensOX=9606GN=LIMS1PE=1SV=4;tr|B3KNZ3|B3KNZ3_HUMANLIMandsenescentcellantigen-like-containingdomainproteinOS=HomosapiensOX=9606PE=2SV=1;tr|A0A0J9YXC7|A0A0J9YXC7_HUMANLIMandsenesce…	;;;	4	1	1	1	5.7	24.307																Identified
B0YIW5	Coatomer subunit delta	ARCN1 hCG_40220	FUNCTION: The coatomer is a cytosolic protein complex that binds to dilysine motifs and reversibly associates with Golgi non-clathrin-coated vesicles, which further mediate biosynthetic protein transport from the ER, via the Golgi up to the trans Golgi network. Coatomer complex is required for budding from Golgi membranes, and is essential for the retrograde Golgi-to-ER transport of dilysine-tagg…	tr|B0YIW5|B0YIW5_HUMANCoatomersubunitdeltaOS=HomosapiensOX=9606GN=ARCN1PE=2SV=1;sp|P48444|COPD_HUMANCoatomersubunitdeltaOS=HomosapiensOX=9606GN=ARCN1PE=1SV=1;tr|Q6MZV5|Q6MZV5_HUMANCoatomersubunitdeltaOS=HomosapiensOX=9606GN=DKFZp686M09245PE=2SV=1;tr|B0YIW6|B0YIW6_HUMANCoatomersubunitdeltaOS=HomosapiensOX=9606GN=ARCN1PE=1SV=1;tr|Q6P1Q5|Q6P1Q5_HUMANCoatomersubunitdeltaOS=HomosapiensOX=9606GN=ARCN1P…	;;;;	6	7	7	7	14.3	57.21		117500000	115260000		117300000	120220000	122780000	170270000	256140000	79648000	124310000	105140000				Quantified
K4DIA7	Tetraspanin (Fragment)	CD151		tr|K4DIA7|K4DIA7_HUMANTetraspanin(Fragment)OS=HomosapiensOX=9606GN=CD151PE=1SV=1;tr|E9PMR4|E9PMR4_HUMANTetraspaninOS=HomosapiensOX=9606GN=CD151PE=1SV=1;tr|A0A024RCB3|A0A024RCB3_HUMANTetraspaninOS=HomosapiensOX=9606GN=CD151PE=3SV=1;sp|P48509|CD151_HUMANCD151antigenOS=HomosapiensOX=9606GN=CD151PE=1SV=3;tr|E9PRJ3|E9PRJ3_HUMANTetraspanin(Fragment)OS=HomosapiensOX=9606GN=CD151PE=1SV=1;tr|Q53FU5|Q53FU5…	;;;;;	6	3	3	3	11.7	25.588	594690000	473440000	390830000	846430000	746340000	766660000						287680000				Quantified
R4GMR5	26S proteasome non-ATPase regulatory subunit 8	PSMD8		tr|R4GMR5|R4GMR5_HUMAN26Sproteasomenon-ATPaseregulatorysubunit8OS=HomosapiensOX=9606GN=PSMD8PE=1SV=1;tr|V9HW09|V9HW09_HUMANEpididymissecretoryspermbindingproteinLi91nOS=HomosapiensOX=9606GN=HEL-S-91nPE=2SV=1;sp|P48556|PSMD8_HUMAN26Sproteasomenon-ATPaseregulatorysubunit8OS=HomosapiensOX=9606GN=PSMD8PE=1SV=2;tr|K7EJC1|K7EJC1_HUMAN26Sproteasomenon-ATPaseregulatorysubunit8OS=HomosapiensOX=9606GN=PSMD…	;;;;;;	8	6	6	6	28.6	32.551		212370000	186010000			154420000	338850000	485870000	623580000							Quantified
V9HW37	Epididymis secretory protein Li 69	HEL-S-69		tr|V9HW37|V9HW37_HUMANEpididymissecretoryproteinLi69OS=HomosapiensOX=9606GN=HEL-S-69PE=1SV=1;sp|P48643|TCPE_HUMANT-complexprotein1subunitepsilonOS=HomosapiensOX=9606GN=CCT5PE=1SV=1;tr|Q9BU08|Q9BU08_HUMANUncharacterizedprotein(Fragment)OS=HomosapiensOX=9606PE=2SV=1;tr|B7ZAR1|B7ZAR1_HUMANT-complexprotein1subunitepsilonOS=HomosapiensOX=9606GN=CCT5PE=1SV=1;tr|B4DDU6|B4DDU6_HUMANcDNAFLJ50442,highlysim…	;;;;;;;;;;;;	17	30	30	30	59.3	59.67	2761500000	2974500000	3303600000	1634700000	1592900000	1664500000	5270300000	6243900000	4567900000	3106200000	3444200000	3845500000	325120000	1558400000	1847700000	Quantified
Q53GL5	IDP (EC 1.1.1.42) (NADP(+)-specific ICDH) (Oxalosuccinate decarboxylase) (Fragment)			tr|Q53GL5|Q53GL5_HUMANIsocitratedehydrogenase2(NADP+),mitochondrialvariant(Fragment)OS=HomosapiensOX=9606PE=2SV=1;sp|P48735|IDHP_HUMANIsocitratedehydrogenase[NADP],mitochondrialOS=HomosapiensOX=9606GN=IDH2PE=1SV=2;tr|B4DSZ6|B4DSZ6_HUMANcDNAFLJ50654,highlysimilartoIsocitratedehydrogenaseOS=HomosapiensOX=9606PE=2SV=1;tr|Q13584|Q13584_HUMANIsocitratedehydrogenase[NADP]OS=HomosapiensOX=9606PE=2SV=1;t…	;;;;	5	6	5	5	15.3	50.91							291240000	263890000	280510000							Quantified
F8W876	Mannan-binding lectin serine protease 1	MASP1		tr|F8W876|F8W876_HUMANMannan-bindinglectinserineprotease1OS=HomosapiensOX=9606GN=MASP1PE=1SV=1;tr|B4DUI7|B4DUI7_HUMANcDNAFLJ55004,highlysimilartoComplement-activatingcomponentofRa-reactivefactorOS=HomosapiensOX=9606PE=2SV=1;sp|P48740|MASP1_HUMANMannan-bindinglectinserineprotease1OS=HomosapiensOX=9606GN=MASP1PE=1SV=3;tr|C9JMA2|C9JMA2_HUMANMannan-bindinglectinserineprotease1(Fragment)OS=Homosapiens…	;;;;	5	4	3	3	11.9	40.613	353120000	340240000	335190000	438480000	558580000			327890000	310170000	495650000	840480000	509220000				Quantified
B4E336	cDNA FLJ53287, highly similar to CD97 antigen			tr|B4E336|B4E336_HUMANcDNAFLJ53287,highlysimilartoCD97antigenOS=HomosapiensOX=9606PE=2SV=1;tr|B3KUI0|B3KUI0_HUMANcDNAFLJ39945fis,cloneSPLEN2023977,highlysimilartoHomosapiensCD97antigen(CD97),transcriptvariant2,mRNAOS=HomosapiensOX=9606PE=2SV=1;tr|B4DTS6|B4DTS6_HUMANcDNAFLJ54117,highlysimilartoCD97antigenOS=HomosapiensOX=9606PE=2SV=1;sp|P48960|AGRE5_HUMANAdhesionGprotein-coupledreceptorE5OS=Homosa…	;;;;;;;;;;;	12	2	2	2	2.6	72.294					27925000											Identified
P49006	MARCKS-related protein (MARCKS-like protein 1) (Macrophage myristoylated alanine-rich C kinase substrate) (Mac-MARCKS) (MacMARCKS)	MARCKSL1 MLP MRP	FUNCTION: Controls cell movement by regulating actin cytoskeleton homeostasis and filopodium and lamellipodium formation (PubMed:22751924). When unphosphorylated, induces cell migration (By similarity). When phosphorylated by MAPK8, induces actin bundles formation and stabilization, thereby reducing actin plasticity, hence restricting cell movement, including neuronal migration (By similarity). M…	sp|P49006|MRP_HUMANMARCKS-relatedproteinOS=HomosapiensOX=9606GN=MARCKSL1PE=1SV=2		1	2	2	2	14.4	19.529									38267000							Identified
B4DE91	cDNA FLJ55534, highly similar to 4-trimethylaminobutyraldehyde dehydrogenase			tr|B4DE91|B4DE91_HUMANcDNAFLJ55534,highlysimilarto4-trimethylaminobutyraldehydedehydrogenaseOS=HomosapiensOX=9606PE=2SV=1;sp|P49189|AL9A1_HUMAN4-trimethylaminobutyraldehydedehydrogenaseOS=HomosapiensOX=9606GN=ALDH9A1PE=1SV=3;tr|B4DX14|B4DX14_HUMANcDNAFLJ53231,highlysimilarto4-trimethylaminobutyraldehydedehydrogenaseOS=HomosapiensOX=9606PE=2SV=1;tr|B4DYY1|B4DYY1_HUMANcDNAFLJ51659,highlysimilarto4-…	;;;	4	11	11	11	25	52.769	309480000	359770000	346790000		168950000		368840000	644660000	623310000	362680000		215980000				Quantified
A1LUY1	60S ribosomal protein L34	RPL34 hCG_2027853		tr|A1LUY1|A1LUY1_HUMANRibosomalproteinL34,isoformCRA_aOS=HomosapiensOX=9606GN=RPL34PE=4SV=1;sp|P49207|RL34_HUMAN60SribosomalproteinL34OS=HomosapiensOX=9606GN=RPL34PE=1SV=3;tr|Q5MK14|Q5MK14_HUMANLeukemia-associatedprotein(Fragment)OS=HomosapiensOX=9606PE=2SV=1	;;	3	4	4	4	23.1	13.293	240150000	180510000	182320000				87949000		165700000	98723000	150020000	148140000		229970000	260980000	Quantified
P49327	Fatty acid synthase (EC 2.3.1.85) (Type I fatty acid synthase) [Includes: [Acyl-carrier-protein] S-acetyltransferase (EC 2.3.1.38); [Acyl-carrier-protein] S-malonyltransferase (EC 2.3.1.39); 3-oxoacyl-[acyl-carrier-protein] synthase (EC 2.3.1.41); 3-oxoacyl-[acyl-carrier-protein] reductase (EC 1.1.1.100); 3-hydroxyacyl-[acyl-carrier-protein] dehydratase (EC 4.2.1.59); Enoyl-[acyl-carrier-protein]…	FASN FAS	FUNCTION: Fatty acid synthetase catalyzes the formation of long-chain fatty acids from acetyl-CoA, malonyl-CoA and NADPH. This multifunctional protein has 7 catalytic activities as an acyl carrier protein.	sp|P49327|FAS_HUMANFattyacidsynthaseOS=HomosapiensOX=9606GN=FASNPE=1SV=3;tr|A0A0U1RQF0|A0A0U1RQF0_HUMANFattyacidsynthaseOS=HomosapiensOX=9606GN=FASNPE=1SV=1;tr|Q6PJJ3|Q6PJJ3_HUMANFASNprotein(Fragment)OS=HomosapiensOX=9606GN=FASNPE=2SV=1;tr|A0A0U1RRG3|A0A0U1RRG3_HUMANFattyacidsynthase(Fragment)OS=HomosapiensOX=9606GN=FASNPE=1SV=1;tr|A0A1B0GTR5|A0A1B0GTR5_HUMANFattyacidsynthase(Fragment)OS=Homosapi…	;	7	119	119	119	62.5	273.42	21518000000	22978000000	21548000000	5448800000	6387800000	6694700000	53423000000	79303000000	55989000000	5309200000	6482800000	7204200000	2287300000	8907700000	5538100000	Quantified
B3KX11	T-complex protein 1 subunit gamma			tr|B3KX11|B3KX11_HUMANT-complexprotein1subunitgammaOS=HomosapiensOX=9606PE=2SV=1;sp|P49368|TCPG_HUMANT-complexprotein1subunitgammaOS=HomosapiensOX=9606GN=CCT3PE=1SV=4;tr|Q59H77|Q59H77_HUMANT-complexprotein1subunitgamma(Fragment)OS=HomosapiensOX=9606PE=2SV=1;tr|B4DUR8|B4DUR8_HUMANT-complexprotein1subunitgammaOS=HomosapiensOX=9606GN=CCT3PE=1SV=1;tr|Q2TU64|Q2TU64_HUMANT-complexprotein1subunitgammaOS…	;;;;	11	34	34	34	63.2	57.945	2766000000	3165200000	2760600000	1441000000	1403700000	1999000000	6206900000	6746200000	6650000000	3294200000	4198700000	3739600000	1032100000	1778800000	1221600000	Quantified
P49411	Elongation factor Tu, mitochondrial (EF-Tu) (P43)	TUFM	FUNCTION: Promotes the GTP-dependent binding of aminoacyl-tRNA to the A-site of ribosomes during protein biosynthesis. Plays also a role in the regulation of autophagy and innate immunity. Recruits ATG5-ATG12 and NLRX1 at mitochondria and serves as a checkpoint of the RIG-I/DDX58-MAVS pathway. In turn, inhibits RLR-mediated type I interferon while promoting autophagy. {ECO:0000269|PubMed:22749352…	sp|P49411|EFTU_HUMANElongationfactorTu,mitochondrialOS=HomosapiensOX=9606GN=TUFMPE=1SV=2;tr|A0A384ME17|A0A384ME17_HUMANElongationfactorTuOS=HomosapiensOX=9606GN=TUFMPE=1SV=1	;	2	1	1	1	3.3	49.541								34892000								Identified
P49458	Signal recognition particle 9 kDa protein (SRP9)	SRP9	FUNCTION: Signal-recognition-particle assembly has a crucial role in targeting secretory proteins to the rough endoplasmic reticulum membrane. SRP9 together with SRP14 and the Alu portion of the SRP RNA, constitutes the elongation arrest domain of SRP. The complex of SRP9 and SRP14 is required for SRP RNA binding.	sp|P49458|SRP09_HUMANSignalrecognitionparticle9kDaproteinOS=HomosapiensOX=9606GN=SRP9PE=1SV=2;tr|Q6P2S0|Q6P2S0_HUMANSRP9proteinOS=HomosapiensOX=9606GN=SRP9PE=1SV=1;tr|Q659G3|Q659G3_HUMANSRP9proteinOS=HomosapiensOX=9606GN=SRP9PE=1SV=1;tr|E9PE20|E9PE20_HUMANSignalrecognitionparticle9kDaproteinOS=HomosapiensOX=9606GN=SRP9PE=1SV=1;tr|A0A024R3P3|A0A024R3P3_HUMANSignalrecognitionparticle9kDa,isoformCRA…	;;;;	6	3	3	3	36	10.112														241550000	133520000	Quantified
P49588	Alanine--tRNA ligase, cytoplasmic (EC 6.1.1.7) (Alanyl-tRNA synthetase) (AlaRS) (Renal carcinoma antigen NY-REN-42)	AARS1 AARS	FUNCTION: Catalyzes the attachment of alanine to tRNA(Ala) in a two-step reaction: alanine is first activated by ATP to form Ala-AMP and then transferred to the acceptor end of tRNA(Ala) (PubMed:27622773, PubMed:27911835, PubMed:28493438). Also edits incorrectly charged tRNA(Ala) via its editing domain (PubMed:27622773, PubMed:27911835, PubMed:28493438). {ECO:0000255|HAMAP-Rule:MF_03133, ECO:0000…	sp|P49588|SYAC_HUMANAlanine--tRNAligase,cytoplasmicOS=HomosapiensOX=9606GN=AARS1PE=1SV=2;tr|H3BPK7|H3BPK7_HUMANAlanine--tRNAligase,cytoplasmic(Fragment)OS=HomosapiensOX=9606GN=AARS1PE=1SV=3		2	24	24	24	33.1	106.81	362610000	443780000	232720000	419620000	386570000	680400000	641930000	1168900000	766950000		177510000					Quantified
Q0VGA5	Seryl-tRNA synthetase (EC 6.1.1.11) (Seryl-tRNA(Ser/Sec) synthetase)	SARS		tr|Q0VGA5|Q0VGA5_HUMANSARSproteinOS=HomosapiensOX=9606GN=SARSPE=2SV=1;tr|Q53HA4|Q53HA4_HUMANSeryl-tRNAsynthetasevariant(Fragment)OS=HomosapiensOX=9606PE=2SV=1;sp|P49591|SYSC_HUMANSerine--tRNAligase,cytoplasmicOS=HomosapiensOX=9606GN=SARS1PE=1SV=3;tr|Q5T5C7|Q5T5C7_HUMANSerine--tRNAligase,cytoplasmicOS=HomosapiensOX=9606GN=SARS1PE=1SV=1	;;;	4	13	13	13	32.5	58.406	274340000	332140000	446430000	307890000	208050000	335630000	492440000	1056800000	857300000	175380000	220470000	171180000			111550000	Quantified
E9PMT1	Caspase-4 (Fragment)	CASP4		tr|E9PMT1|E9PMT1_HUMANCaspase-4(Fragment)OS=HomosapiensOX=9606GN=CASP4PE=1SV=1;sp|P49662|CASP4_HUMANCaspase-4OS=HomosapiensOX=9606GN=CASP4PE=1SV=1	;	2	1	1	1	6.8	17.067												190850000				Identified
A0A384NL22	Proteasome subunit beta (EC 3.4.25.1)	PSMB3 hCG_31398		tr|A0A384NL22|A0A384NL22_HUMANProteasomesubunitbetaOS=HomosapiensOX=9606GN=PSMB3PE=2SV=1;sp|P49720|PSB3_HUMANProteasomesubunitbetatype-3OS=HomosapiensOX=9606GN=PSMB3PE=1SV=2;tr|A0A087WUL2|A0A087WUL2_HUMANProteasomesubunitbetatype-3(Fragment)OS=HomosapiensOX=9606GN=PSMB3PE=1SV=1;tr|A0A087WXQ8|A0A087WXQ8_HUMANProteasomesubunitbetatype-3OS=HomosapiensOX=9606GN=PSMB3PE=1SV=1;tr|A0A087WY10|A0A087WY10_…	;;;;	5	5	5	5	35.6	22.949	703850000	671720000	479670000	717340000	677540000	566230000	1022600000	1726600000	1288800000	305690000	303130000	243960000			405260000	Quantified
A0A140VJS6	Proteasome subunit beta (EC 3.4.25.1)			tr|A0A140VJS6|A0A140VJS6_HUMANProteasomesubunitbetaOS=HomosapiensOX=9606PE=2SV=1;sp|P49721|PSB2_HUMANProteasomesubunitbetatype-2OS=HomosapiensOX=9606GN=PSMB2PE=1SV=1;tr|B7Z478|B7Z478_HUMANProteasomesubunitbetaOS=HomosapiensOX=9606GN=PSMB2PE=2SV=1;tr|A0A087WVV1|A0A087WVV1_HUMANProteasomesubunitbetatype-2OS=HomosapiensOX=9606GN=PSMB2PE=1SV=1;tr|Q59FJ0|Q59FJ0_HUMANProteasomesubunitbeta(Fragment)OS=H…	;;;;	5	7	7	7	42.3	22.836	334010000	313680000	290690000	211770000	329730000		633790000	877700000	764560000					197570000	230040000	Quantified
B4DSV5	DNA replication licensing factor MCM2 (EC 3.6.4.12) (Minichromosome maintenance protein 2)			tr|B4DSV5|B4DSV5_HUMANDNAhelicaseOS=HomosapiensOX=9606PE=2SV=1;tr|B3KXZ4|B3KXZ4_HUMANDNAhelicaseOS=HomosapiensOX=9606PE=2SV=1;sp|P49736|MCM2_HUMANDNAreplicationlicensingfactorMCM2OS=HomosapiensOX=9606GN=MCM2PE=1SV=4;tr|H0Y8E6|H0Y8E6_HUMANDNAhelicase(Fragment)OS=HomosapiensOX=9606GN=MCM2PE=1SV=1;tr|B7Z8Z6|B7Z8Z6_HUMANDNAhelicaseOS=HomosapiensOX=9606PE=2SV=1;tr|Q9BWF4|Q9BWF4_HUMANMCM2protein(Fragme…	;;;;;	6	10	10	10	15.6	87.363	208820000	194630000	237900000	227060000	184060000	159600000	340240000	361730000	349020000							Quantified
Q53FK6	Thrombospondin 3 variant (Fragment)			tr|Q53FK6|Q53FK6_HUMANThrombospondin3variant(Fragment)OS=HomosapiensOX=9606PE=2SV=1;tr|Q2HIZ0|Q2HIZ0_HUMANThrombospondin3OS=HomosapiensOX=9606GN=THBS3PE=2SV=1;sp|P49746|TSP3_HUMANThrombospondin-3OS=HomosapiensOX=9606GN=THBS3PE=1SV=1;tr|B3KQE1|B3KQE1_HUMANcDNAFLJ90315fis,cloneNT2RP2001480,highlysimilartoThrombospondin-3OS=HomosapiensOX=9606PE=2SV=1;tr|F5H4Z8|F5H4Z8_HUMANThrombospondin-3OS=Homosapi…	;;;;;;	8	8	5	5	11.2	104.3	280560000	226180000	238090000	241950000		226000000					193170000	265610000				Quantified
G3XAP6	Cartilage oligomeric matrix protein (Cartilage oligomeric matrix protein, isoform CRA_b)	COMP hCG_37043		tr|G3XAP6|G3XAP6_HUMANCartilageoligomericmatrixproteinOS=HomosapiensOX=9606GN=COMPPE=1SV=1;tr|B4DN90|B4DN90_HUMANcDNAFLJ53494,highlysimilartoCartilageoligomericmatrixproteinOS=HomosapiensOX=9606PE=2SV=1;tr|Q53FR6|Q53FR6_HUMANCartilageoligomericmatrixproteinvariant(Fragment)OS=HomosapiensOX=9606PE=2SV=1;tr|A8K3I0|A8K3I0_HUMANcDNAFLJ78437,highlysimilartoHomosapienscartilageoligomericmatrixprotein(C…	;;;;;	6	13	4	4	18.8	79.696	297690000	211820000	261820000		216700000	296210000	216680000		224370000	315760000	277210000	277060000				Quantified
[truncated: 953 more rows]
